# Supplementary material for: Duphold: scalable, depth-based annotation and curation of high-confidence structural variant calls
Source: Gigascience. 2019 Apr 24;8(4):giz040. doi: 10.1093/gigascience/giz040 (PMC6479422; doi:10.1093/gigascience/giz040)
Supplement: Supplemental Files [file giz040_supplemental_files.zip]

Archive with 3 entries (3 files):
- Additional file 1.docx
- Additional file 2.docx
- Additional file 3.xlsx
