# Supplementary material for: Duphold: scalable, depth-based annotation and curation of high-confidence structural variant calls
Source: Gigascience. 2019 Apr 24;8(4):giz040. doi: 10.1093/gigascience/giz040 (PMC6479422; doi:10.1093/gigascience/giz040)
Supplement: Supplemental Files [file giz040_supplemental_files.zip › Additional file 3.xlsx]

## Sheet: sheet1
The list of DEG IDs among different embryo developmental stages in pecan and Chinese hickory
pecan				Chinese hickory
PEY2vsPEY1.diffgeneID		PEY3vsPEY2.diffgeneID		HEY2vsHEY1.diffgeneID		HEY3vsHEY2.diffgeneID
up	down	up	down	up	down	up	down
CIL0002S0001	CIL0001S0059	CIL0001S0057	CIL0002S0001	CCA0014S0022	CCA0006S0017	CCA0039S0011	CCA0006S0018
CIL0009S0029	CIL0009S0042	CIL0004S0010	CIL0002S0030	CCA0014S0038	CCA0014S0032	CCA0051S0003	CCA0183S0011
CIL0010S0009	CIL0013S0003	CIL0006S0015	CIL0002S0037	CCA0082S0020	CCA0023S0003	CCA0500S0118	CCA0403S0016
CIL0013S0013	CIL0021S0010	CIL0006S0025	CIL0004S0013	CCA0156S0009	CCA0023S0005	CCA0500S0163	CCA0500S0121
CIL0018S0012	CIL0021S0020	CIL0009S0017	CIL0009S0029	CCA0258S0001	CCA0051S0004	CCA0500S0096	CCA0500S0242
CIL0021S0002	CIL0022S0004	CIL0010S0003	CIL0010S0010	CCA0403S0016	CCA0063S0005	CCA0505S0116	CCA0500S0270
CIL0022S0003	CIL0024S0015	CIL0010S0033	CIL0010S0017	CCA0500S0104	CCA0063S0009	CCA0505S0209	CCA0500S0092
CIL0023S0008	CIL0026S0010	CIL0010S0038	CIL0010S0050	CCA0500S0136	CCA0090S0012	CCA0507S0279	CCA0505S0100
CIL0031S0017	CIL0030S0014	CIL0013S0011	CIL0010S0009	CCA0505S0209	CCA0090S0005	CCA0507S0292	CCA0505S0111
CIL0039S0013	CIL0035S0006	CIL0018S0020	CIL0018S0014	CCA0505S0235	CCA0126S0006	CCA0510S0174	CCA0505S0337
CIL0040S0014	CIL0045S0032	CIL0021S0013	CIL0018S0016	CCA0505S0257	CCA0129S0003	CCA0513S0014	CCA0505S0049
CIL0041S0016	CIL0046S0003	CIL0021S0002	CIL0022S0012	CCA0505S0288	CCA0129S0004	CCA0513S0170	CCA0507S0024
CIL0041S0006	CIL0050S0021	CIL0021S0006	CIL0024S0011	CCA0505S0076	CCA0177S0001	CCA0513S0027	CCA0510S0136
CIL0086S0009	CIL0064S0016	CIL0024S0012	CIL0026S0017	CCA0507S0190	CCA0183S0013	CCA0513S0034	CCA0510S0070
CIL0090S0015	CIL0064S0018	CIL0030S0008	CIL0030S0001	CCA0507S0024	CCA0183S0015	CCA0514S0011	CCA0513S0060
CIL0094S0006	CIL0070S0007	CIL0031S0002	CIL0030S0015	CCA0510S0104	CCA0183S0007	CCA0514S0233	CCA0513S0074
CIL0098S0002	CIL0073S0007	CIL0037S0027	CIL0031S0017	CCA0510S0136	CCA0309S0001	CCA0520S0112	CCA0514S0157
CIL0106S0010	CIL0078S0013	CIL0037S0029	CIL0031S0006	CCA0513S0119	CCA0403S0001	CCA0520S0134	CCA0514S0090
CIL0114S0027	CIL0094S0012	CIL0045S0001	CIL0037S0018	CCA0513S0197	CCA0456S0001	CCA0520S0062	CCA0522S0235
CIL0128S0017	CIL0098S0017	CIL0045S0017	CIL0037S0019	CCA0513S0243	CCA0500S0110	CCA0522S0113	CCA0522S0252
CIL0135S0024	CIL0112S0013	CIL0045S0027	CIL0037S0021	CCA0513S0005	CCA0500S0148	CCA0522S0188	CCA0522S0097
CIL0143S0023	CIL0118S0015	CIL0045S0005	CIL0037S0024	CCA0513S0068	CCA0500S0166	CCA0522S0051	CCA0524S0260
CIL0151S0009	CIL0120S0013	CIL0046S0020	CIL0039S0013	CCA0514S0208	CCA0500S0169	CCA0524S0228	CCA0524S0028
CIL0156S0012	CIL0120S0014	CIL0049S0022	CIL0039S0014	CCA0520S0172	CCA0500S0194	CCA0525S0079	CCA0524S0048
CIL0160S0009	CIL0128S0006	CIL0050S0019	CIL0040S0014	CCA0520S0024	CCA0500S0197	CCA0525S0085	CCA0524S0057
CIL0163S0008	CIL0134S0009	CIL0053S0004	CIL0041S0006	CCA0520S0078	CCA0500S0224	CCA0526S0347	CCA0524S0065
CIL0182S0002	CIL0140S0007	CIL0059S0012	CIL0045S0029	CCA0522S0238	CCA0500S0283	CCA0526S0053	CCA0526S0120
CIL0202S0011	CIL0143S0034	CIL0061S0011	CIL0046S0004	CCA0524S0107	CCA0500S0331	CCA0529S0048	CCA0526S0306
CIL0212S0016	CIL0143S0035	CIL0061S0007	CIL0049S0021	CCA0524S0212	CCA0500S0049	CCA0533S0113	CCA0526S0035
CIL0213S0010	CIL0146S0009	CIL0064S0014	CIL0057S0014	CCA0524S0279	CCA0500S0055	CCA0533S0160	CCA0533S0144
CIL0218S0004	CIL0152S0003	CIL0074S0001	CIL0059S0005	CCA0524S0072	CCA0502S0010	CCA0533S0075	CCA0533S0206
CIL0235S0020	CIL0158S0006	CIL0087S0002	CIL0061S0008	CCA0525S0213	CCA0502S0013	CCA0539S0232	CCA0533S0215
CIL0246S0003	CIL0176S0010	CIL0094S0026	CIL0064S0018	CCA0525S0039	CCA0502S0191	CCA0539S0280	CCA0533S0052
CIL0252S0009	CIL0176S0006	CIL0094S0037	CIL0070S0013	CCA0526S0149	CCA0502S0193	CCA0541S0002	CCA0539S0204
CIL0262S0007	CIL0177S0022	CIL0098S0018	CIL0073S0020	CCA0526S0039	CCA0502S0088	CCA0546S0156	CCA0539S0062
CIL0267S0015	CIL0178S0009	CIL0099S0006	CIL0073S0006	CCA0526S0093	CCA0505S0105	CCA0552S0155	CCA0542S0049
CIL0271S0018	CIL0203S0026	CIL0118S0004	CIL0086S0005	CCA0533S0170	CCA0505S0175	CCA0552S0019	CCA0546S0126
CIL0277S0001	CIL0203S0009	CIL0120S0014	CIL0090S0015	CCA0533S0193	CCA0505S0077	CCA0552S0021	CCA0546S0274
CIL0277S0004	CIL0225S0006	CIL0121S0011	CIL0090S0023	CCA0533S0240	CCA0507S0010	CCA0555S0245	CCA0546S0033
CIL0279S0004	CIL0235S0007	CIL0122S0011	CIL0094S0011	CCA0533S0241	CCA0507S0109	CCA0555S0030	CCA0546S0082
CIL0286S0006	CIL0252S0004	CIL0128S0007	CIL0094S0021	CCA0533S0242	CCA0507S0155	CCA0565S0088	CCA0549S0157
CIL0287S0002	CIL0262S0004	CIL0134S0028	CIL0094S0025	CCA0533S0075	CCA0507S0177	CCA0566S0153	CCA0552S0144
CIL0318S0013	CIL0266S0012	CIL0135S0010	CIL0094S0027	CCA0535S0100	CCA0507S0240	CCA0568S0058	CCA0552S0212
CIL0338S0022	CIL0271S0015	CIL0135S0020	CIL0094S0006	CCA0539S0232	CCA0507S0242	CCA0573S0181	CCA0552S0258
CIL0344S0024	CIL0272S0012	CIL0135S0006	CIL0097S0001	CCA0542S0179	CCA0507S0301	CCA0579S0008	CCA0559S0148
CIL0354S0011	CIL0275S0009	CIL0140S0014	CIL0098S0002	CCA0542S0097	CCA0507S0323	CCA0582S0064	CCA0565S0116
CIL0359S0016	CIL0283S0007	CIL0143S0013	CIL0100S0017	CCA0546S0127	CCA0507S0084	CCA0589S0176	CCA0566S0172
CIL0368S0007	CIL0307S0001	CIL0143S0026	CIL0100S0024	CCA0549S0050	CCA0510S0126	CCA0589S0196	CCA0578S0146
CIL0436S0014	CIL0307S0016	CIL0150S0012	CIL0106S0010	CCA0549S0071	CCA0510S0135	CCA0589S0208	CCA0578S0015
CIL0450S0015	CIL0309S0016	CIL0155S0004	CIL0106S0007	CCA0552S0128	CCA0510S0144	CCA0589S0225	CCA0578S0089
CIL0480S0009	CIL0310S0009	CIL0156S0018	CIL0114S0027	CCA0552S0159	CCA0513S0134	CCA0589S0064	CCA0582S0140
CIL0482S0001	CIL0316S0014	CIL0156S0028	CIL0118S0015	CCA0552S0173	CCA0513S0161	CCA0595S0100	CCA0582S0062
CIL0497S0007	CIL0324S0008	CIL0156S0033	CIL0125S0004	CCA0552S0258	CCA0513S0195	CCA0613S0073	CCA0587S0202
CIL0497S0008	CIL0325S0011	CIL0156S0037	CIL0128S0017	CCA0552S0027	CCA0513S0222	CCA0616S0025	CCA0589S0115
CIL0644S0023	CIL0326S0014	CIL0156S0038	CIL0133S0014	CCA0555S0203	CCA0513S0234	CCA0623S0031	CCA0589S0191
CIL0665S0001	CIL0331S0003	CIL0158S0007	CIL0133S0009	CCA0555S0047	CCA0513S0235	CCA0633S0009	CCA0589S0021
CIL0860S0002	CIL0344S0003	CIL0168S0006	CIL0143S0010	CCA0555S0060	CCA0513S0282	CCA0642S0059	CCA0589S0051
CIL0893S0147	CIL0352S0005	CIL0176S0014	CIL0143S0020	CCA0555S0080	CCA0513S0323	CCA0642S0078	CCA0589S0060
CIL0893S0267	CIL0366S0008	CIL0183S0021	CIL0143S0003	CCA0559S0097	CCA0513S0341	CCA0646S0087	CCA0591S0133
CIL0893S0027	CIL0407S0008	CIL0185S0009	CIL0148S0003	CCA0566S0058	CCA0513S0037	CCA0654S0033	CCA0591S0023
CIL0893S0041	CIL0409S0004	CIL0189S0012	CIL0149S0005	CCA0566S0059	CCA0513S0069	CCA0656S0012	CCA0591S0053
CIL0893S0421	CIL0489S0003	CIL0196S0001	CIL0156S0002	CCA0568S0021	CCA0513S0009	CCA0656S0072	CCA0595S0013
CIL0893S0430	CIL0504S0001	CIL0201S0001	CIL0156S0030	CCA0568S0063	CCA0514S0106	CCA0659S0134	CCA0595S0033
CIL0897S0010	CIL0547S0001	CIL0202S0003	CIL0163S0016	CCA0573S0192	CCA0514S0013	CCA0659S0135	CCA0597S0066
CIL0897S0107	CIL0599S0002	CIL0203S0014	CIL0170S0014	CCA0573S0032	CCA0514S0146	CCA0659S0156	CCA0613S0017
CIL0900S0003	CIL0681S0001	CIL0207S0021	CIL0170S0017	CCA0576S0139	CCA0514S0148	CCA0659S0038	CCA0613S0075
CIL0902S0166	CIL0782S0009	CIL0211S0005	CIL0170S0018	CCA0576S0150	CCA0514S0218	CCA0659S0041	CCA0616S0115
CIL0902S0027	CIL0884S0002	CIL0218S0019	CIL0176S0016	CCA0576S0229	CCA0514S0024	CCA0662S0095	CCA0616S0150
CIL0902S0038	CIL0893S0139	CIL0218S0030	CIL0176S0005	CCA0576S0253	CCA0514S0267	CCA0670S0118	CCA0616S0039
CIL0906S0166	CIL0893S0143	CIL0218S0004	CIL0176S0067	CCA0578S0132	CCA0514S0273	CCA0674S0180	CCA0623S0023
CIL0908S0019	CIL0893S0226	CIL0225S0003	CIL0176S0070	CCA0578S0015	CCA0514S0046	CCA0674S0037	CCA0623S0093
CIL0908S0046	CIL0893S0273	CIL0235S0002	CIL0177S0012	CCA0578S0048	CCA0514S0079	CCA0678S0128	CCA0632S0014
CIL0909S0179	CIL0893S0033	CIL0243S0014	CIL0177S0014	CCA0578S0073	CCA0516S0010	CCA0678S0192	CCA0634S0033
CIL0909S0028	CIL0893S0374	CIL0243S0006	CIL0178S0009	CCA0578S0087	CCA0520S0101	CCA0679S0104	CCA0634S0042
CIL0909S0091	CIL0893S0440	CIL0246S0017	CIL0182S0015	CCA0579S0008	CCA0520S0115	CCA0679S0085	CCA0634S0048
CIL0909S0097	CIL0893S0066	CIL0248S0010	CIL0182S0002	CCA0582S0164	CCA0520S0116	CCA0680S0058	CCA0638S0132
CIL0912S0138	CIL0895S0206	CIL0248S0011	CIL0183S0010	CCA0582S0056	CCA0520S0013	CCA0681S0026	CCA0642S0107
CIL0914S0031	CIL0895S0230	CIL0251S0010	CIL0185S0006	CCA0582S0062	CCA0520S0134	CCA0681S0092	CCA0642S0126
CIL0914S0035	CIL0895S0231	CIL0259S0019	CIL0185S0008	CCA0582S0077	CCA0520S0136	CCA0691S0120	CCA0642S0172
CIL0917S0123	CIL0895S0041	CIL0260S0017	CIL0189S0002	CCA0582S0099	CCA0520S0142	CCA0691S0050	CCA0642S0030
CIL0917S0149	CIL0897S0164	CIL0262S0010	CIL0203S0027	CCA0583S0071	CCA0520S0176	CCA0691S0095	CCA0646S0024
CIL0917S0023	CIL0897S0036	CIL0266S0012	CIL0203S0004	CCA0583S0088	CCA0520S0207	CCA0698S0169	CCA0649S0065
CIL0917S0038	CIL0897S0047	CIL0271S0011	CIL0212S0014	CCA0587S0170	CCA0520S0262	CCA0698S0019	CCA0656S0070
CIL0917S0057	CIL0897S0009	CIL0272S0004	CIL0215S0012	CCA0587S0194	CCA0520S0272	CCA0698S0098	CCA0659S0137
CIL0917S0077	CIL0899S0160	CIL0277S0004	CIL0215S0007	CCA0587S0078	CCA0520S0037	CCA0698S0099	CCA0659S0138
CIL0919S0012	CIL0902S0106	CIL0291S0005	CIL0218S0016	CCA0587S0092	CCA0520S0006	CCA0700S0123	CCA0662S0133
CIL0919S0182	CIL0902S0030	CIL0293S0006	CIL0218S0020	CCA0589S0196	CCA0522S0122	CCA0700S0022	CCA0662S0016
CIL0921S0018	CIL0902S0039	CIL0302S0011	CIL0218S0025	CCA0589S0200	CCA0522S0152	CCA0700S0061	CCA0662S0063
CIL0921S0046	CIL0902S0058	CIL0307S0013	CIL0225S0011	CCA0589S0051	CCA0522S0016	CCA0701S0044	CCA0665S0035
CIL0922S0157	CIL0902S0089	CIL0309S0003	CIL0225S0015	CCA0589S0060	CCA0522S0170	CCA0701S0093	CCA0665S0050
CIL0922S0190	CIL0906S0105	CIL0310S0011	CIL0235S0020	CCA0589S0076	CCA0522S0176	CCA0709S0058	CCA0670S0144
CIL0922S0041	CIL0906S0007	CIL0310S0018	CIL0246S0003	CCA0595S0123	CCA0522S0197	CCA0718S0011	CCA0670S0045
CIL0922S0099	CIL0908S0139	CIL0310S0025	CIL0252S0009	CCA0595S0025	CCA0522S0203	CCA0718S0013	CCA0674S0010
CIL0923S0129	CIL0908S0152	CIL0324S0014	CIL0262S0019	CCA0595S0057	CCA0522S0208	CCA0718S0003	CCA0674S0139
CIL0923S0190	CIL0908S0174	CIL0324S0018	CIL0262S0004	CCA0595S0084	CCA0522S0233	CCA0721S0010	CCA0676S0036
CIL0923S0228	CIL0908S0179	CIL0324S0008	CIL0262S0005	CCA0597S0049	CCA0522S0243	CCA0733S0078	CCA0678S0183
CIL0923S0261	CIL0909S0162	CIL0331S0009	CIL0262S0007	CCA0601S0097	CCA0522S0252	CCA0737S0036	CCA0678S0020
CIL0923S0080	CIL0909S0199	CIL0332S0003	CIL0277S0001	CCA0605S0038	CCA0522S0046	CCA0737S0071	CCA0680S0048
CIL0929S0094	CIL0909S0224	CIL0338S0019	CIL0286S0006	CCA0607S0041	CCA0522S0050	CCA0754S0065	CCA0686S0074
CIL0935S0043	CIL0909S0080	CIL0344S0014	CIL0287S0002	CCA0607S0051	CCA0522S0078	CCA0762S0077	CCA0696S0001
CIL0935S0054	CIL0912S0030	CIL0344S0017	CIL0293S0014	CCA0613S0040	CCA0524S0101	CCA0763S0038	CCA0698S0205
CIL0937S0065	CIL0912S0095	CIL0344S0009	CIL0293S0023	CCA0613S0076	CCA0524S0136	CCA0763S0085	CCA0698S0221
CIL0938S0130	CIL0914S0087	CIL0349S0001	CIL0293S0025	CCA0616S0115	CCA0524S0137	CCA0765S0038	CCA0698S0224
CIL0938S0015	CIL0917S0065	CIL0359S0010	CIL0309S0011	CCA0623S0132	CCA0524S0141	CCA0770S0035	CCA0698S0225
CIL0938S0150	CIL0917S0085	CIL0359S0024	CIL0309S0005	CCA0628S0002	CCA0524S0148	CCA0779S0268	CCA0708S0117
CIL0940S0119	CIL0919S0111	CIL0359S0029	CIL0309S0006	CCA0628S0079	CCA0524S0150	CCA0781S0008	CCA0708S0015
CIL0940S0120	CIL0919S0115	CIL0367S0003	CIL0310S0023	CCA0632S0014	CCA0524S0174	CCA0781S0085	CCA0718S0133
CIL0940S0121	CIL0919S0131	CIL0368S0009	CIL0312S0014	CCA0633S0038	CCA0524S0219	CCA0782S0133	CCA0718S0138
CIL0940S0153	CIL0919S0163	CIL0370S0004	CIL0318S0001	CCA0633S0062	CCA0524S0276	CCA0782S0091	CCA0718S0026
CIL0940S0043	CIL0919S0185	CIL0401S0010	CIL0318S0013	CCA0638S0055	CCA0524S0316	CCA0784S0179	CCA0718S0060
CIL0942S0114	CIL0919S0195	CIL0410S0010	CIL0324S0009	CCA0638S0085	CCA0524S0321	CCA0789S0109	CCA0724S0069
CIL0942S0048	CIL0919S0214	CIL0411S0006	CIL0326S0015	CCA0638S0096	CCA0524S0329	CCA0789S0055	CCA0754S0075
CIL0942S0072	CIL0919S0030	CIL0414S0008	CIL0338S0003	CCA0642S0015	CCA0524S0046	CCA0795S0076	CCA0762S0020
CIL0948S0204	CIL0921S0059	CIL0416S0009	CIL0344S0024	CCA0646S0024	CCA0524S0058	CCA0799S0133	CCA0774S0038
CIL0948S0044	CIL0921S0064	CIL0422S0001	CIL0347S0003	CCA0646S0091	CCA0524S0099	CCA0800S0043	CCA0774S0044
CIL0951S0053	CIL0922S0108	CIL0424S0012	CIL0349S0010	CCA0646S0092	CCA0525S0105	CCA0803S0082	CCA0779S0195
CIL0953S0022	CIL0922S0132	CIL0429S0011	CIL0354S0011	CCA0649S0055	CCA0525S0110	CCA0816S0044	CCA0779S0203
CIL0953S0038	CIL0922S0180	CIL0431S0002	CIL0359S0012	CCA0649S0081	CCA0525S0111	CCA0822S0017	CCA0779S0242
CIL0957S0109	CIL0922S0188	CIL0450S0012	CIL0359S0016	CCA0652S0121	CCA0525S0121	CCA0826S0079	CCA0784S0137
CIL0957S0163	CIL0922S0057	CIL0485S0002	CIL0362S0001	CCA0656S0071	CCA0525S0018	CCA0828S0029	CCA0786S0045
CIL0957S0183	CIL0922S0070	CIL0485S0005	CIL0364S0001	CCA0656S0072	CCA0525S0193	CCA0828S0056	CCA0786S0047
CIL0957S0184	CIL0923S0100	CIL0537S0001	CIL0364S0012	CCA0656S0074	CCA0525S0066	CCA0828S0084	CCA0789S0100
CIL0957S0064	CIL0923S0049	CIL0541S0001	CIL0365S0006	CCA0659S0131	CCA0525S0092	CCA0829S0030	CCA0789S0060
CIL0962S0103	CIL0923S0050	CIL0551S0005	CIL0373S0007	CCA0659S0134	CCA0525S0094	CCA0829S0064	CCA0795S0070
CIL0967S0013	CIL0923S0067	CIL0560S0001	CIL0379S0002	CCA0659S0156	CCA0526S0112	CCA0836S0089	CCA0799S0122
CIL0972S0108	CIL0923S0092	CIL0599S0004	CIL0383S0004	CCA0662S0040	CCA0526S0135	CCA0836S0095	CCA0799S0056
CIL0972S0073	CIL0925S0100	CIL0628S0008	CIL0385S0001	CCA0662S0083	CCA0526S0138	CCA0838S0089	CCA0800S0062
CIL0976S0075	CIL0925S0130	CIL0644S0015	CIL0385S0012	CCA0665S0050	CCA0526S0196	CCA0839S0014	CCA0803S0023
CIL0976S0082	CIL0925S0143	CIL0644S0029	CIL0389S0012	CCA0670S0144	CCA0526S0227	CCA0839S0015	CCA0816S0122
CIL0978S0146	CIL0925S0035	CIL0727S0001	CIL0396S0002	CCA0674S0083	CCA0526S0230	CCA0839S0074	CCA0822S0066
CIL0978S0022	CIL0929S0140	CIL0781S0001	CIL0410S0004	CCA0676S0052	CCA0526S0295	CCA0843S0035	CCA0824S0055
CIL0979S0024	CIL0929S0181	CIL0782S0015	CIL0414S0005	CCA0678S0120	CCA0526S0324	CCA0844S0013	CCA0829S0056
CIL0982S0145	CIL0935S0102	CIL0782S0029	CIL0415S0003	CCA0678S0045	CCA0526S0038	CCA0844S0020	CCA0836S0051
CIL0982S0154	CIL0935S0002	CIL0818S0001	CIL0418S0008	CCA0678S0096	CCA0526S0008	CCA0846S0042	CCA0838S0071
CIL0982S0157	CIL0937S0005	CIL0860S0002	CIL0419S0005	CCA0679S0039	CCA0526S0086	CCA0848S0028	CCA0839S0009
CIL0982S0045	CIL0938S0119	CIL0893S0001	CIL0422S0003	CCA0680S0040	CCA0529S0010	CCA0848S0070	CCA0839S0095
CIL0982S0095	CIL0938S0054	CIL0893S0153	CIL0424S0003	CCA0680S0058	CCA0529S0073	CCA0849S0038	CCA0846S0019
CIL0984S0060	CIL0938S0088	CIL0893S0155	CIL0430S0007	CCA0681S0085	CCA0533S0116	CCA0851S0130	CCA0848S0087
CIL0987S0101	CIL0938S0091	CIL0893S0170	CIL0436S0014	CCA0686S0020	CCA0533S0127	CCA0854S0112	CCA0857S0052
CIL0987S0014	CIL0940S0113	CIL0893S0177	CIL0438S0003	CCA0688S0026	CCA0533S0147	CCA0854S0043	CCA0859S0157
CIL0989S0036	CIL0940S0184	CIL0893S0179	CIL0450S0015	CCA0688S0052	CCA0533S0171	CCA0854S0070	CCA0859S0164
CIL0992S0011	CIL0940S0087	CIL0893S0208	CIL0450S0005	CCA0691S0026	CCA0533S0200	CCA0857S0033	CCA0861S0024
CIL0992S0068	CIL0940S0090	CIL0893S0242	CIL0465S0005	CCA0691S0068	CCA0533S0209	CCA0857S0089	CCA0862S0068
CIL0996S0048	CIL0942S0132	CIL0893S0265	CIL0482S0001	CCA0696S0001	CCA0533S0058	CCA0859S0052	CCA0869S0018
CIL0996S0056	CIL0942S0019	CIL0893S0027	CIL0496S0004	CCA0696S0002	CCA0533S0068	CCA0859S0063	CCA0874S0013
CIL0998S0071	CIL0942S0190	CIL0893S0304	CIL0497S0009	CCA0696S0079	CCA0533S0009	CCA0862S0102	CCA0876S0046
CIL1003S0043	CIL0942S0043	CIL0893S0354	CIL0516S0003	CCA0698S0172	CCA0535S0129	CCA0862S0135	CCA0883S0054
CIL1006S0100	CIL0945S0088	CIL0893S0355	CIL0569S0001	CCA0698S0173	CCA0535S0135	CCA0862S0064	CCA0884S0049
CIL1006S0107	CIL0948S0109	CIL0893S0363	CIL0644S0023	CCA0698S0084	CCA0535S0066	CCA0876S0052	CCA0884S0080
CIL1009S0023	CIL0948S0115	CIL0893S0370	CIL0646S0001	CCA0700S0137	CCA0535S0008	CCA0876S0053	CCA0887S0102
CIL1009S0070	CIL0948S0208	CIL0893S0378	CIL0654S0002	CCA0701S0117	CCA0535S0087	CCA0877S0040	CCA0887S0052
CIL1011S0001	CIL0948S0230	CIL0893S0395	CIL0782S0003	CCA0701S0158	CCA0539S0113	CCA0879S0048	CCA0887S0080
CIL1012S0054	CIL0948S0236	CIL0893S0398	CIL0893S0120	CCA0701S0096	CCA0539S0181	CCA0879S0063	CCA0890S0044
CIL1015S0106	CIL0951S0061	CIL0893S0411	CIL0893S0132	CCA0708S0030	CCA0539S0187	CCA0883S0057	CCA0897S0032
CIL1015S0124	CIL0951S0082	CIL0893S0430	CIL0893S0137	CCA0708S0004	CCA0539S0203	CCA0884S0039	CCA0897S0085
CIL1015S0003	CIL0953S0012	CIL0893S0067	CIL0893S0191	CCA0709S0041	CCA0539S0204	CCA0884S0006	CCA0897S0089
CIL1018S0043	CIL0957S0101	CIL0893S0069	CIL0893S0202	CCA0709S0057	CCA0539S0227	CCA0884S0097	CCA0904S0177
CIL1018S0051	CIL0957S0013	CIL0893S0097	CIL0893S0245	CCA0709S0007	CCA0539S0045	CCA0887S0061	CCA0904S0187
CIL1020S0014	CIL0957S0188	CIL0895S0107	CIL0893S0261	CCA0718S0125	CCA0539S0061	CCA0894S0025	CCA0904S0080
CIL1020S0006	CIL0957S0036	CIL0895S0110	CIL0893S0267	CCA0718S0129	CCA0539S0068	CCA0897S0088	CCA0907S0049
CIL1020S0079	CIL0962S0143	CIL0895S0150	CIL0893S0287	CCA0718S0002	CCA0539S0071	CCA0898S0010	CCA0912S0080
CIL1025S0101	CIL0962S0054	CIL0895S0167	CIL0893S0317	CCA0721S0010	CCA0539S0074	CCA0899S0091	CCA0914S0017
CIL1025S0050	CIL0962S0062	CIL0897S0001	CIL0893S0372	CCA0733S0134	CCA0542S0101	CCA0903S0022	CCA0918S0137
CIL1025S0062	CIL0962S0082	CIL0897S0100	CIL0893S0396	CCA0733S0096	CCA0542S0145	CCA0904S0005	CCA0918S0143
CIL1025S0095	CIL0967S0132	CIL0897S0107	CIL0893S0397	CCA0736S0034	CCA0542S0042	CCA0905S0126	CCA0925S0044
CIL1030S0024	CIL0967S0151	CIL0897S0118	CIL0893S0401	CCA0736S0075	CCA0542S0086	CCA0906S0013	CCA0925S0072
CIL1030S0034	CIL0967S0155	CIL0899S0108	CIL0893S0042	CCA0743S0048	CCA0546S0110	CCA0916S0019	CCA0929S0099
CIL1031S0139	CIL0967S0165	CIL0899S0075	CIL0893S0083	CCA0748S0065	CCA0546S0152	CCA0916S0020	CCA0936S0035
CIL1031S0142	CIL0967S0039	CIL0902S0015	CIL0895S0137	CCA0757S0037	CCA0546S0161	CCA0918S0011	CCA0940S0026
CIL1034S0036	CIL0967S0090	CIL0902S0150	CIL0895S0152	CCA0757S0070	CCA0546S0163	CCA0918S0169	CCA0940S0034
CIL1040S0012	CIL0970S0117	CIL0902S0151	CIL0895S0153	CCA0757S0072	CCA0546S0221	CCA0918S0174	CCA0944S0025
CIL1040S0057	CIL0970S0118	CIL0902S0016	CIL0895S0002	CCA0762S0020	CCA0546S0234	CCA0918S0085	CCA0949S0044
CIL1040S0068	CIL0970S0065	CIL0902S0030	CIL0895S0253	CCA0763S0028	CCA0546S0277	CCA0922S0022	CCA0951S0031
CIL1040S0074	CIL0974S0095	CIL0902S0056	CIL0895S0045	CCA0774S0038	CCA0546S0293	CCA0923S0018	CCA0953S0041
CIL1047S0108	CIL0976S0029	CIL0902S0006	CIL0895S0047	CCA0779S0128	CCA0546S0059	CCA0923S0059	CCA0961S0106
CIL1047S0017	CIL0976S0054	CIL0902S0067	CIL0895S0089	CCA0779S0182	CCA0546S0072	CCA0923S0072	CCA0961S0011
CIL1055S0072	CIL0978S0006	CIL0902S0079	CIL0897S0039	CCA0779S0183	CCA0546S0081	CCA0925S0030	CCA0961S0025
CIL1056S0033	CIL0978S0074	CIL0906S0106	CIL0897S0089	CCA0779S0187	CCA0546S0096	CCA0929S0055	CCA0964S0054
CIL1061S0046	CIL0978S0077	CIL0906S0159	CIL0899S0103	CCA0779S0217	CCA0549S0124	CCA0936S0070	CCA0975S0049
CIL1061S0006	CIL0978S0008	CIL0906S0021	CIL0899S0121	CCA0782S0059	CCA0549S0138	CCA0944S0020	CCA0977S0015
CIL1061S0070	CIL0979S0101	CIL0906S0026	CIL0899S0016	CCA0784S0124	CCA0549S0147	CCA0944S0042	CCA0977S0022
CIL1061S0092	CIL0979S0115	CIL0908S0103	CIL0902S0105	CCA0791S0002	CCA0549S0152	CCA0944S0009	CCA0981S0056
CIL1063S0006	CIL0979S0170	CIL0908S0012	CIL0902S0127	CCA0799S0111	CCA0549S0072	CCA0947S0010	CCA0991S0009
CIL1068S0031	CIL0979S0031	CIL0908S0127	CIL0902S0013	CCA0799S0133	CCA0549S0073	CCA0947S0052	CCA0993S0001
CIL1071S0006	CIL0979S0055	CIL0908S0164	CIL0902S0140	CCA0799S0018	CCA0549S0091	CCA0949S0069	CCA0998S0021
CIL1071S0007	CIL0982S0003	CIL0908S0184	CIL0902S0155	CCA0799S0091	CCA0552S0103	CCA0953S0062	CCA0998S0031
CIL1075S0007	CIL0982S0031	CIL0908S0019	CIL0902S0175	CCA0800S0122	CCA0552S0129	CCA0954S0030	CCA1002S0076
CIL1078S0074	CIL0984S0119	CIL0908S0033	CIL0902S0028	CCA0813S0083	CCA0552S0135	CCA0957S0018	CCA1002S0098
CIL1078S0076	CIL0987S0021	CIL0908S0049	CIL0902S0038	CCA0816S0122	CCA0552S0026	CCA0958S0007	CCA1013S0041
CIL1078S0083	CIL0987S0038	CIL0908S0093	CIL0902S0095	CCA0816S0155	CCA0552S0281	CCA0981S0029	CCA1015S0038
CIL1082S0100	CIL0989S0001	CIL0909S0105	CIL0902S0099	CCA0816S0157	CCA0552S0096	CCA0983S0044	CCA1016S0012
CIL1082S0043	CIL0989S0022	CIL0909S0121	CIL0906S0027	CCA0822S0059	CCA0555S0111	CCA0986S0058	CCA1020S0005
CIL1082S0068	CIL0989S0023	CIL0909S0122	CIL0906S0035	CCA0824S0055	CCA0555S0177	CCA0986S0007	CCA1027S0051
CIL1083S0020	CIL0989S0067	CIL0909S0143	CIL0906S0076	CCA0828S0038	CCA0555S0201	CCA0986S0081	CCA1034S0038
CIL1084S0048	CIL0990S0020	CIL0909S0150	CIL0908S0120	CCA0828S0078	CCA0555S0234	CCA0986S0082	CCA1037S0010
CIL1086S0074	CIL0990S0032	CIL0909S0181	CIL0908S0121	CCA0831S0036	CCA0555S0239	CCA0989S0036	CCA1039S0046
CIL1087S0018	CIL0992S0034	CIL0909S0194	CIL0908S0163	CCA0836S0020	CCA0555S0256	CCA1002S0033	CCA1041S0029
CIL1087S0023	CIL0996S0100	CIL0909S0029	CIL0908S0174	CCA0836S0082	CCA0555S0088	CCA1013S0014	CCA1041S0050
CIL1087S0040	CIL0996S0008	CIL0909S0047	CIL0908S0175	CCA0839S0022	CCA0559S0107	CCA1015S0108	CCA1046S0047
CIL1090S0050	CIL0998S0116	CIL0909S0048	CIL0908S0046	CCA0842S0011	CCA0559S0038	CCA1015S0033	CCA1048S0055
CIL1092S0020	CIL0998S0080	CIL0909S0093	CIL0908S0053	CCA0842S0028	CCA0566S0134	CCA1027S0021	CCA1051S0036
CIL1092S0069	CIL0998S0085	CIL0912S0103	CIL0908S0063	CCA0842S0009	CCA0566S0159	CCA1027S0047	CCA1051S0077
CIL1092S0070	CIL0998S0087	CIL0912S0138	CIL0909S0138	CCA0844S0027	CCA0566S0175	CCA1046S0120	CCA1052S0049
CIL1093S0031	CIL0998S0088	CIL0912S0171	CIL0909S0179	CCA0844S0050	CCA0566S0031	CCA1051S0016	CCA1057S0037
CIL1093S0045	CIL0998S0089	CIL0912S0039	CIL0909S0180	CCA0849S0013	CCA0566S0042	CCA1051S0008	CCA1057S0077
CIL1093S0064	CIL0998S0092	CIL0912S0041	CIL0909S0020	CCA0849S0040	CCA0566S0063	CCA1051S0087	CCA1060S0053
CIL1093S0008	CIL0998S0094	CIL0912S0055	CIL0909S0212	CCA0849S0075	CCA0566S0064	CCA1052S0070	CCA1061S0017
CIL1094S0087	CIL1001S0115	CIL0912S0070	CIL0909S0050	CCA0852S0087	CCA0566S0073	CCA1055S0059	CCA1063S0064
CIL1095S0042	CIL1003S0077	CIL0914S0111	CIL0909S0097	CCA0854S0070	CCA0566S0074	CCA1074S0067	CCA1074S0018
CIL1096S0044	CIL1009S0027	CIL0914S0131	CIL0912S0180	CCA0854S0086	CCA0568S0019	CCA1094S0035	CCA1074S0045
CIL1099S0091	CIL1015S0038	CIL0914S0133	CIL0912S0186	CCA0854S0088	CCA0568S0067	CCA1120S0027	CCA1075S0071
CIL1101S0094	CIL1015S0039	CIL0914S0134	CIL0912S0025	CCA0859S0013	CCA0573S0125	CCA1126S0037	CCA1084S0037
CIL1105S0030	CIL1015S0051	CIL0914S0143	CIL0912S0093	CCA0859S0157	CCA0573S0135	CCA1132S0018	CCA1085S0064
CIL1106S0011	CIL1015S0066	CIL0914S0031	CIL0914S0112	CCA0859S0173	CCA0573S0156	CCA1132S0020	CCA1089S0005
CIL1106S0072	CIL1015S0079	CIL0914S0004	CIL0914S0137	CCA0859S0178	CCA0573S0026	CCA1134S0013	CCA1097S0028
CIL1107S0032	CIL1018S0132	CIL0914S0051	CIL0914S0027	CCA0859S0187	CCA0573S0003	CCA1135S0011	CCA1106S0015
CIL1107S0072	CIL1020S0102	CIL0914S0064	CIL0914S0035	CCA0859S0063	CCA0576S0113	CCA1135S0021	CCA1106S0021
CIL1107S0079	CIL1020S0011	CIL0914S0091	CIL0914S0049	CCA0859S0066	CCA0576S0116	CCA1135S0027	CCA1123S0014
CIL1110S0039	CIL1020S0022	CIL0914S0092	CIL0917S0013	CCA0861S0012	CCA0576S0151	CCA1140S0045	CCA1126S0002
CIL1110S0052	CIL1020S0043	CIL0914S0095	CIL0917S0149	CCA0866S0019	CCA0576S0183	CCA1163S0030	CCA1132S0010
CIL1112S0037	CIL1020S0053	CIL0917S0112	CIL0917S0038	CCA0870S0043	CCA0576S0190	CCA1184S0008	CCA1144S0009
CIL1112S0009	CIL1020S0063	CIL0917S0120	CIL0917S0005	CCA0874S0025	CCA0576S0269	CCA1199S0074	CCA1151S0095
CIL1114S0061	CIL1020S0094	CIL0917S0123	CIL0917S0050	CCA0874S0060	CCA0576S0030	CCA1212S0015	CCA1161S0007
CIL1118S0038	CIL1021S0029	CIL0917S0033	CIL0917S0075	CCA0874S0063	CCA0576S0036	CCA1219S0033	CCA1164S0025
CIL1122S0021	CIL1021S0036	CIL0917S0049	CIL0917S0077	CCA0876S0052	CCA0576S0005	CCA1219S0048	CCA1179S0014
CIL1126S0100	CIL1021S0039	CIL0917S0092	CIL0919S0115	CCA0877S0040	CCA0576S0077	CCA1223S0038	CCA1179S0009
CIL1132S0026	CIL1021S0083	CIL0919S0184	CIL0919S0012	CCA0881S0065	CCA0578S0104	CCA1244S0005	CCA1194S0021
CIL1133S0042	CIL1023S0013	CIL0919S0026	CIL0919S0135	CCA0883S0042	CCA0578S0050	CCA1261S0006	CCA1209S0008
CIL1134S0003	CIL1023S0016	CIL0919S0034	CIL0919S0146	CCA0884S0102	CCA0578S0075	CCA1273S0060	CCA1217S0033
CIL1134S0042	CIL1023S0043	CIL0919S0044	CIL0919S0150	CCA0884S0199	CCA0582S0135	CCA1277S0060	CCA1217S0004
CIL1135S0049	CIL1023S0074	CIL0919S0049	CIL0919S0161	CCA0884S0094	CCA0582S0144	CCA1281S0003	CCA1219S0053
CIL1141S0029	CIL1025S0107	CIL0921S0018	CIL0919S0163	CCA0886S0055	CCA0582S0173	CCA1287S0023	CCA1228S0041
CIL1145S0139	CIL1025S0116	CIL0921S0049	CIL0919S0168	CCA0887S0102	CCA0582S0021	CCA1287S0003	CCA1228S0062
CIL1146S0030	CIL1025S0120	CIL0921S0050	CIL0919S0017	CCA0887S0112	CCA0582S0025	CCA1308S0022	CCA1236S0006
CIL1148S0019	CIL1025S0155	CIL0921S0072	CIL0919S0030	CCA0887S0057	CCA0582S0064	CCA1327S0024	CCA1244S0013
CIL1148S0023	CIL1028S0076	CIL0922S0172	CIL0919S0043	CCA0887S0087	CCA0582S0070	CCA1344S0016	CCA1250S0073
CIL1148S0056	CIL1029S0032	CIL0922S0206	CIL0919S0052	CCA0888S0031	CCA0583S0078	CCA1370S0018	CCA1273S0063
CIL1153S0120	CIL1031S0105	CIL0922S0005	CIL0919S0069	CCA0890S0044	CCA0583S0085	CCA1379S0020	CCA1277S0047
CIL1153S0054	CIL1031S0002	CIL0922S0072	CIL0919S0077	CCA0891S0037	CCA0587S0116	CCA1381S0014	CCA1285S0025
CIL1153S0006	CIL1032S0032	CIL0922S0077	CIL0919S0079	CCA0892S0016	CCA0587S0156	CCA1390S0023	CCA1287S0045
CIL1153S0074	CIL1034S0026	CIL0923S0105	CIL0919S0084	CCA0892S0037	CCA0587S0176	CCA1407S0008	CCA1288S0053
CIL1154S0035	CIL1034S0030	CIL0923S0141	CIL0919S0091	CCA0897S0032	CCA0587S0187	CCA1511S0036	CCA1289S0012
CIL1154S0064	CIL1037S0041	CIL0923S0174	CIL0919S0098	CCA0898S0057	CCA0587S0192	CCA1524S0019	CCA1312S0018
CIL1155S0070	CIL1037S0056	CIL0923S0195	CIL0921S0046	CCA0898S0058	CCA0587S0198	CCA1524S0051	CCA1327S0030
CIL1156S0036	CIL1037S0006	CIL0923S0214	CIL0922S0134	CCA0899S0054	CCA0587S0043	CCA1524S0054	CCA1334S0010
CIL1157S0100	CIL1037S0076	CIL0923S0222	CIL0922S0157	CCA0904S0140	CCA0589S0111	CCA1531S0034	CCA1348S0001
CIL1166S0013	CIL1038S0130	CIL0923S0226	CIL0922S0018	CCA0905S0126	CCA0589S0119	CCA1543S0017	CCA1363S0042
CIL1167S0059	CIL1038S0014	CIL0923S0025	CIL0922S0190	CCA0905S0051	CCA0589S0127	CCA1550S0002	CCA1363S0008
CIL1171S0034	CIL1038S0021	CIL0923S0051	CIL0922S0220	CCA0906S0017	CCA0589S0140	CCA1555S0004	CCA1370S0027
CIL1171S0039	CIL1038S0030	CIL0923S0053	CIL0922S0242	CCA0906S0081	CCA0589S0232	CCA1575S0012	CCA1377S0033
CIL1171S0040	CIL1038S0089	CIL0923S0069	CIL0922S0033	CCA0912S0026	CCA0589S0251	CCA1591S0021	CCA1379S0021
CIL1172S0027	CIL1038S0093	CIL0923S0075	CIL0922S0091	CCA0916S0014	CCA0595S0067	CCA1593S0002	CCA1390S0007
CIL1175S0046	CIL1043S0056	CIL0925S0128	CIL0923S0182	CCA0916S0020	CCA0595S0074	CCA1601S0016	CCA1391S0010
CIL1175S0007	CIL1043S0081	CIL0925S0004	CIL0923S0189	CCA0918S0137	CCA0595S0092	CCA1620S0013	CCA1391S0034
CIL1175S0008	CIL1043S0082	CIL0925S0071	CIL0923S0190	CCA0918S0169	CCA0597S0165	CCA1707S0001	CCA1407S0018
CIL1176S0065	CIL1048S0084	CIL0925S0073	CIL0923S0211	CCA0918S0213	CCA0597S0180	CCA1707S0014	CCA1413S0020
CIL1178S0041	CIL1049S0001	CIL0929S0161	CIL0923S0227	CCA0918S0086	CCA0597S0052	CCA1724S0001	CCA1414S0005
CIL1179S0040	CIL1050S0023	CIL0929S0196	CIL0923S0230	CCA0923S0002	CCA0597S0063	CCA1724S0009	CCA1498S0002
CIL1180S0026	CIL1050S0029	CIL0929S0020	CIL0923S0004	CCA0923S0052	CCA0598S0131	CCA1738S0006	CCA1498S0055
CIL1181S0009	CIL1050S0080	CIL0929S0201	CIL0923S0054	CCA0923S0059	CCA0598S0040	CCA1785S0003	CCA1500S0021
CIL1184S0065	CIL1053S0023	CIL0929S0224	CIL0923S0068	CCA0925S0063	CCA0598S0079	CCA1808S0005	CCA1507S0019
CIL1184S0072	CIL1053S0037	CIL0929S0040	CIL0923S0080	CCA0932S0036	CCA0601S0122		CCA1511S0005
CIL1189S0072	CIL1055S0020	CIL0929S0084	CIL0925S0054	CCA0941S0018	CCA0601S0021		CCA1519S0044
CIL1190S0057	CIL1055S0057	CIL0935S0010	CIL0925S0099	CCA0941S0055	CCA0601S0028		CCA1524S0065
CIL1190S0094	CIL1055S0060	CIL0935S0148	CIL0929S0114	CCA0942S0107	CCA0601S0066		CCA1525S0002
CIL1192S0033	CIL1055S0078	CIL0935S0151	CIL0929S0121	CCA0942S0021	CCA0605S0016		CCA1539S0041
CIL1192S0052	CIL1056S0013	CIL0935S0051	CIL0929S0131	CCA0947S0051	CCA0605S0024		CCA1540S0018
CIL1193S0057	CIL1056S0043	CIL0935S0083	CIL0929S0156	CCA0957S0018	CCA0605S0048		CCA1541S0012
CIL1197S0042	CIL1057S0034	CIL0937S0107	CIL0929S0018	CCA0961S0057	CCA0605S0009		CCA1541S0004
CIL1197S0061	CIL1057S0046	CIL0937S0112	CIL0929S0186	CCA0961S0059	CCA0607S0056		CCA1548S0018
CIL1203S0030	CIL1060S0001	CIL0937S0052	CIL0929S0019	CCA0964S0054	CCA0613S0013		CCA1555S0008
CIL1203S0007	CIL1060S0028	CIL0937S0060	CIL0929S0036	CCA0975S0112	CCA0613S0005		CCA1563S0003
CIL1204S0079	CIL1060S0056	CIL0937S0094	CIL0929S0066	CCA0975S0023	CCA0616S0103		CCA1568S0019
CIL1207S0012	CIL1060S0007	CIL0938S0010	CIL0929S0067	CCA0975S0049	CCA0616S0149		CCA1573S0032
CIL1207S0037	CIL1061S0038	CIL0938S0101	CIL0929S0083	CCA0977S0024	CCA0616S0169		CCA1575S0013
CIL1210S0026	CIL1061S0068	CIL0938S0130	CIL0935S0126	CCA0981S0056	CCA0616S0087		CCA1591S0015
CIL1211S0042	CIL1061S0076	CIL0938S0015	CIL0935S0150	CCA0981S0070	CCA0616S0098		CCA1594S0015
CIL1212S0020	CIL1061S0091	CIL0938S0087	CIL0935S0043	CCA0983S0038	CCA0620S0036		CCA1599S0002
CIL1215S0020	CIL1063S0046	CIL0938S0094	CIL0937S0104	CCA0986S0068	CCA0623S0010		CCA1601S0032
CIL1215S0051	CIL1063S0069	CIL0938S0097	CIL0937S0147	CCA0986S0070	CCA0623S0102		CCA1601S0007
CIL1218S0050	CIL1063S0079	CIL0940S0107	CIL0937S0020	CCA0990S0046	CCA0623S0106		CCA1605S0011
CIL1219S0004	CIL1063S0086	CIL0940S0116	CIL0937S0023	CCA0993S0001	CCA0623S0110		CCA1618S0006
CIL1221S0019	CIL1064S0122	CIL0940S0124	CIL0937S0039	CCA0998S0012	CCA0623S0118		CCA1620S0014
CIL1226S0053	CIL1064S0034	CIL0940S0177	CIL0938S0123	CCA0998S0031	CCA0623S0013		CCA1635S0016
CIL1229S0032	CIL1064S0044	CIL0940S0059	CIL0938S0143	CCA1002S0001	CCA0623S0146		CCA1655S0001
CIL1229S0036	CIL1066S0053	CIL0942S0132	CIL0938S0149	CCA1002S0031	CCA0623S0028		CCA1656S0007
CIL1229S0009	CIL1068S0037	CIL0942S0134	CIL0938S0093	CCA1002S0076	CCA0623S0031		CCA1681S0005
CIL1230S0018	CIL1068S0075	CIL0942S0149	CIL0940S0010	CCA1013S0041	CCA0623S0046		CCA1692S0008
CIL1230S0050	CIL1071S0038	CIL0942S0156	CIL0940S0120	CCA1015S0122	CCA0623S0060		CCA1738S0031
CIL1230S0065	CIL1071S0040	CIL0942S0019	CIL0940S0121	CCA1015S0017	CCA0627S0022		CCA1738S0032
CIL1231S0042	CIL1071S0076	CIL0942S0198	CIL0940S0133	CCA1022S0018	CCA0627S0044		CCA1742S0016
CIL1235S0008	CIL1075S0033	CIL0942S0199	CIL0940S0017	CCA1025S0029	CCA0628S0010		CCA1743S0008
CIL1244S0011	CIL1075S0064	CIL0942S0212	CIL0940S0181	CCA1025S0035	CCA0628S0013		CCA1811S0003
CIL1246S0109	CIL1076S0048	CIL0942S0081	CIL0940S0186	CCA1027S0038	CCA0628S0041
CIL1246S0127	CIL1078S0104	CIL0945S0133	CIL0940S0187	CCA1046S0038	CCA0628S0043
CIL1246S0075	CIL1078S0014	CIL0945S0148	CIL0940S0023	CCA1048S0004	CCA0628S0059
CIL1249S0019	CIL1078S0041	CIL0945S0065	CIL0940S0048	CCA1048S0055	CCA0632S0034
CIL1254S0046	CIL1081S0022	CIL0945S0088	CIL0942S0101	CCA1055S0013	CCA0632S0069
CIL1256S0052	CIL1084S0071	CIL0946S0106	CIL0942S0112	CCA1055S0059	CCA0634S0019
CIL1265S0108	CIL1087S0017	CIL0946S0132	CIL0942S0170	CCA1060S0053	CCA0634S0031
CIL1265S0048	CIL1087S0052	CIL0946S0052	CIL0942S0185	CCA1060S0007	CCA0638S0127
CIL1265S0051	CIL1087S0057	CIL0946S0058	CIL0942S0192	CCA1063S0065	CCA0638S0128
CIL1268S0042	CIL1087S0084	CIL0948S0103	CIL0942S0207	CCA1068S0011	CCA0638S0152
CIL1271S0012	CIL1089S0050	CIL0948S0122	CIL0942S0214	CCA1073S0007	CCA0638S0186
CIL1274S0007	CIL1090S0042	CIL0948S0150	CIL0942S0223	CCA1074S0026	CCA0638S0048
CIL1277S0031	CIL1092S0045	CIL0948S0173	CIL0942S0048	CCA1079S0051	CCA0638S0072
CIL1277S0061	CIL1092S0088	CIL0948S0178	CIL0942S0058	CCA1094S0039	CCA0638S0075
CIL1280S0024	CIL1093S0072	CIL0948S0184	CIL0942S0070	CCA1094S0044	CCA0642S0100
CIL1280S0025	CIL1094S0053	CIL0948S0199	CIL0945S0100	CCA1094S0050	CCA0642S0102
CIL1294S0021	CIL1096S0071	CIL0948S0204	CIL0945S0104	CCA1095S0015	CCA0642S0114
CIL1294S0006	CIL1098S0038	CIL0948S0235	CIL0945S0135	CCA1095S0062	CCA0642S0116
CIL1294S0077	CIL1100S0102	CIL0948S0093	CIL0945S0160	CCA1095S0090	CCA0642S0132
CIL1295S0035	CIL1100S0014	CIL0951S0115	CIL0945S0002	CCA1097S0073	CCA0642S0133
CIL1300S0059	CIL1100S0038	CIL0951S0156	CIL0945S0055	CCA1097S0074	CCA0646S0141
CIL1304S0016	CIL1100S0049	CIL0951S0073	CIL0945S0067	CCA1106S0015	CCA0646S0156
CIL1305S0048	CIL1100S0090	CIL0953S0013	CIL0945S0068	CCA1106S0020	CCA0646S0069
CIL1305S0065	CIL1100S0098	CIL0953S0071	CIL0945S0078	CCA1106S0009	CCA0649S0012
CIL1308S0011	CIL1101S0018	CIL0955S0001	CIL0946S0109	CCA1111S0029	CCA0649S0059
CIL1316S0025	CIL1101S0073	CIL0957S0146	CIL0946S0005	CCA1123S0072	CCA0649S0060
CIL1323S0021	CIL1101S0095	CIL0957S0171	CIL0946S0086	CCA1123S0008	CCA0649S0079
CIL1325S0031	CIL1102S0005	CIL0957S0186	CIL0948S0014	CCA1132S0010	CCA0652S0013
CIL1325S0078	CIL1104S0015	CIL0957S0193	CIL0948S0151	CCA1132S0020	CCA0652S0044
CIL1327S0010	CIL1104S0033	CIL0957S0063	CIL0948S0182	CCA1132S0036	CCA0652S0049
CIL1328S0003	CIL1104S0004	CIL0962S0103	CIL0948S0205	CCA1135S0021	CCA0652S0051
CIL1328S0063	CIL1105S0022	CIL0962S0106	CIL0948S0223	CCA1140S0045	CCA0652S0082
CIL1330S0053	CIL1105S0009	CIL0962S0069	CIL0948S0239	CCA1141S0012	CCA0654S0017
CIL1332S0014	CIL1106S0066	CIL0962S0086	CIL0948S0243	CCA1151S0105	CCA0654S0034
CIL1332S0060	CIL1107S0014	CIL0967S0102	CIL0948S0059	CCA1151S0040	CCA0654S0044
CIL1333S0030	CIL1107S0023	CIL0967S0013	CIL0948S0064	CCA1151S0070	CCA0654S0007
CIL1342S0046	CIL1107S0027	CIL0967S0151	CIL0948S0068	CCA1151S0095	CCA0656S0079
CIL1343S0029	CIL1107S0041	CIL0967S0189	CIL0951S0012	CCA1154S0039	CCA0656S0090
CIL1348S0011	CIL1107S0051	CIL0967S0234	CIL0951S0129	CCA1161S0006	CCA0659S0124
CIL1348S0034	CIL1107S0077	CIL0967S0034	CIL0951S0170	CCA1173S0011	CCA0659S0014
CIL1348S0009	CIL1107S0097	CIL0967S0004	CIL0953S0117	CCA1184S0026	CCA0659S0163
CIL1370S0016	CIL1112S0086	CIL0967S0051	CIL0953S0022	CCA1194S0021	CCA0659S0166
CIL1384S0036	CIL1113S0053	CIL0967S0092	CIL0953S0038	CCA1194S0004	CCA0659S0217
CIL1393S0019	CIL1119S0027	CIL0970S0107	CIL0957S0101	CCA1199S0033	CCA0659S0037
CIL1401S0020	CIL1119S0004	CIL0970S0127	CIL0957S0105	CCA1203S0011	CCA0659S0076
CIL1405S0044	CIL1120S0021	CIL0970S0013	CIL0957S0141	CCA1204S0017	CCA0659S0095
CIL1405S0053	CIL1120S0033	CIL0970S0165	CIL0957S0163	CCA1217S0022	CCA0662S0126
CIL1407S0018	CIL1127S0015	CIL0970S0021	CIL0957S0183	CCA1219S0004	CCA0662S0038
CIL1407S0003	CIL1128S0029	CIL0972S0103	CIL0957S0184	CCA1219S0046	CCA0662S0005
CIL1416S0074	CIL1128S0051	CIL0972S0110	CIL0957S0031	CCA1219S0048	CCA0662S0007
CIL1416S0075	CIL1130S0010	CIL0972S0133	CIL0957S0057	CCA1225S0016	CCA0665S0033
CIL1416S0009	CIL1130S0066	CIL0972S0090	CIL0957S0064	CCA1228S0018	CCA0665S0049
CIL1417S0007	CIL1130S0069	CIL0976S0116	CIL0957S0091	CCA1228S0051	CCA0665S0069
CIL1424S0001	CIL1131S0013	CIL0978S0020	CIL0957S0099	CCA1228S0054	CCA0665S0008
CIL1429S0039	CIL1131S0029	CIL0978S0032	CIL0962S0132	CCA1228S0062	CCA0670S0112
CIL1439S0012	CIL1131S0066	CIL0978S0040	CIL0962S0015	CCA1244S0005	CCA0670S0053
CIL1443S0004	CIL1131S0078	CIL0978S0067	CIL0962S0017	CCA1251S0042	CCA0670S0076
CIL1445S0018	CIL1132S0042	CIL0978S0075	CIL0967S0125	CCA1252S0011	CCA0670S0098
CIL1456S0021	CIL1133S0023	CIL0978S0098	CIL0967S0142	CCA1273S0037	CCA0674S0106
CIL1456S0038	CIL1134S0031	CIL0979S0001	CIL0967S0155	CCA1279S0021	CCA0674S0113
CIL1456S0040	CIL1134S0065	CIL0979S0140	CIL0967S0166	CCA1280S0001	CCA0674S0115
CIL1459S0028	CIL1134S0074	CIL0979S0153	CIL0967S0236	CCA1285S0036	CCA0674S0012
CIL1459S0029	CIL1135S0044	CIL0979S0168	CIL0967S0055	CCA1287S0075	CCA0674S0148
CIL1462S0010	CIL1135S0047	CIL0979S0178	CIL0967S0072	CCA1301S0013	CCA0674S0182
CIL1468S0019	CIL1136S0041	CIL0979S0184	CIL0967S0096	CCA1308S0007	CCA0674S0034
CIL1469S0003	CIL1137S0052	CIL0979S0039	CIL0970S0111	CCA1310S0036	CCA0674S0040
CIL1471S0010	CIL1138S0078	CIL0979S0061	CIL0970S0117	CCA1310S0040	CCA0674S0060
CIL1471S0020	CIL1138S0082	CIL0979S0077	CIL0970S0131	CCA1324S0049	CCA0674S0066
CIL1471S0021	CIL1138S0095	CIL0982S0042	CIL0970S0142	CCA1327S0018	CCA0674S0069
CIL1479S0031	CIL1142S0086	CIL0982S0005	CIL0970S0147	CCA1327S0030	CCA0674S0073
CIL1494S0045	CIL1143S0040	CIL0984S0032	CIL0970S0015	CCA1344S0016	CCA0674S0087
CIL1497S0014	CIL1143S0066	CIL0984S0044	CIL0970S0026	CCA1348S0001	CCA0674S0009
CIL1497S0031	CIL1144S0008	CIL0984S0060	CIL0970S0071	CCA1370S0001	CCA0676S0115
CIL1498S0011	CIL1145S0133	CIL0987S0115	CIL0970S0083	CCA1407S0014	CCA0676S0018
CIL1500S0053	CIL1145S0062	CIL0987S0039	CIL0972S0108	CCA1407S0053	CCA0676S0043
CIL1503S0033	CIL1147S0069	CIL0987S0045	CIL0972S0111	CCA1419S0001	CCA0676S0047
CIL1505S0030	CIL1148S0039	CIL0987S0075	CIL0972S0120	CCA1433S0009	CCA0676S0054
CIL1505S0033	CIL1148S0065	CIL0989S0036	CIL0972S0125	CCA1456S0013	CCA0678S0133
CIL1520S0012	CIL1149S0051	CIL0990S0141	CIL0972S0053	CCA1479S0062	CCA0678S0203
CIL1524S0008	CIL1149S0070	CIL0990S0017	CIL0972S0073	CCA1479S0070	CCA0678S0085
CIL1528S0039	CIL1149S0075	CIL0990S0174	CIL0972S0098	CCA1500S0022	CCA0679S0102
CIL1531S0014	CIL1153S0126	CIL0990S0177	CIL0976S0101	CCA1505S0018	CCA0679S0104
CIL1535S0019	CIL1153S0128	CIL0990S0018	CIL0976S0131	CCA1505S0009	CCA0679S0117
CIL1546S0049	CIL1153S0026	CIL0990S0019	CIL0976S0021	CCA1511S0005	CCA0679S0144
CIL1549S0035	CIL1153S0030	CIL0990S0025	CIL0976S0041	CCA1524S0021	CCA0679S0004
CIL1553S0026	CIL1153S0046	CIL0990S0026	CIL0978S0123	CCA1524S0051	CCA0679S0081
CIL1557S0018	CIL1153S0059	CIL0990S0028	CIL0978S0134	CCA1524S0093	CCA0679S0085
CIL1564S0039	CIL1153S0062	CIL0990S0040	CIL0978S0135	CCA1525S0002	CCA0680S0124
CIL1575S0020	CIL1153S0064	CIL0990S0091	CIL0978S0164	CCA1541S0004	CCA0680S0085
CIL1575S0008	CIL1153S0083	CIL0992S0108	CIL0978S0025	CCA1544S0018	CCA0681S0024
CIL1578S0012	CIL1155S0001	CIL0992S0037	CIL0978S0038	CCA1559S0001	CCA0681S0031
CIL1579S0015	CIL1155S0031	CIL0992S0049	CIL0978S0004	CCA1563S0003	CCA0681S0034
CIL1579S0017	CIL1155S0083	CIL0992S0005	CIL0978S0043	CCA1564S0007	CCA0681S0037
CIL1584S0005	CIL1156S0025	CIL0992S0050	CIL0978S0048	CCA1573S0009	CCA0686S0029
CIL1592S0018	CIL1156S0033	CIL0992S0072	CIL0978S0007	CCA1582S0011	CCA0686S0030
CIL1594S0032	CIL1158S0096	CIL0992S0096	CIL0979S0105	CCA1594S0019	CCA0686S0046
CIL1596S0020	CIL1165S0001	CIL0993S0062	CIL0979S0109	CCA1601S0007	CCA0686S0050
CIL1598S0017	CIL1167S0030	CIL0996S0020	CIL0979S0127	CCA1602S0021	CCA0686S0058
CIL1603S0024	CIL1167S0045	CIL0998S0001	CIL0979S0158	CCA1620S0008	CCA0686S0006
CIL1609S0005	CIL1167S0055	CIL0998S0027	CIL0979S0177	CCA1644S0023	CCA0686S0064
CIL1613S0008	CIL1167S0061	CIL0998S0042	CIL0979S0179	CCA1647S0013	CCA0686S0094
CIL1619S0013	CIL1167S0071	CIL0998S0077	CIL0979S0180	CCA1647S0014	CCA0686S0097
	CIL1167S0077	CIL1001S0062	CIL0979S0183	CCA1648S0014	CCA0688S0018
	CIL1169S0022	CIL1002S0031	CIL0979S0022	CCA1685S0003	CCA0688S0039
	CIL1175S0065	CIL1002S0062	CIL0979S0004	CCA1686S0014	CCA0691S0018
	CIL1180S0013	CIL1003S0025	CIL0979S0047	CCA1686S0036	CCA0691S0023
	CIL1180S0037	CIL1003S0026	CIL0979S0054	CCA1696S0014	CCA0691S0005
	CIL1180S0055	CIL1003S0033	CIL0979S0058	CCA1724S0009	CCA0691S0057
	CIL1182S0042	CIL1003S0044	CIL0979S0071	CCA1742S0014	CCA0691S0060
	CIL1182S0045	CIL1006S0045	CIL0982S0001	CCA1742S0009	CCA0694S0001
	CIL1184S0067	CIL1006S0084	CIL0982S0010	CCA1763S0003	CCA0694S0050
	CIL1184S0070	CIL1006S0096	CIL0982S0106	CCA1768S0003	CCA0694S0061
	CIL1184S0007	CIL1006S0098	CIL0982S0121	CCA1780S0011	CCA0694S0075
	CIL1185S0018	CIL1009S0100	CIL0982S0157	CCA1805S0006	CCA0696S0098
	CIL1185S0048	CIL1009S0112	CIL0982S0003		CCA0698S0138
	CIL1187S0024	CIL1009S0015	CIL0982S0066		CCA0698S0215
	CIL1189S0036	CIL1009S0016	CIL0984S0106		CCA0698S0229
	CIL1190S0043	CIL1009S0070	CIL0984S0025		CCA0698S0029
	CIL1192S0008	CIL1009S0085	CIL0984S0061		CCA0698S0050
	CIL1194S0038	CIL1012S0132	CIL0987S0161		CCA0698S0068
	CIL1196S0018	CIL1012S0075	CIL0987S0033		CCA0700S0022
	CIL1196S0098	CIL1012S0008	CIL0987S0035		CCA0700S0055
	CIL1197S0020	CIL1012S0096	CIL0987S0005		CCA0700S0069
	CIL1197S0024	CIL1015S0127	CIL0987S0076		CCA0700S0074
	CIL1197S0034	CIL1015S0003	CIL0987S0098		CCA0700S0080
	CIL1197S0038	CIL1015S0044	CIL0989S0012		CCA0700S0084
	CIL1197S0077	CIL1018S0013	CIL0989S0043		CCA0701S0152
	CIL1198S0031	CIL1018S0131	CIL0989S0068		CCA0701S0052
	CIL1198S0033	CIL1018S0003	CIL0989S0080		CCA0701S0082
	CIL1205S0038	CIL1018S0051	CIL0990S0104		CCA0701S0083
	CIL1205S0066	CIL1020S0102	CIL0990S0139		CCA0701S0092
	CIL1207S0020	CIL1020S0014	CIL0990S0148		CCA0701S0099
	CIL1207S0048	CIL1020S0031	CIL0990S0151		CCA0704S0117
	CIL1209S0002	CIL1020S0040	CIL0992S0022		CCA0704S0028
	CIL1211S0051	CIL1020S0043	CIL0992S0058		CCA0704S0030
	CIL1216S0001	CIL1020S0051	CIL0992S0006		CCA0704S0038
	CIL1216S0098	CIL1020S0055	CIL0992S0060		CCA0704S0041
	CIL1219S0056	CIL1020S0056	CIL0992S0068		CCA0704S0005
	CIL1219S0060	CIL1020S0006	CIL0992S0082		CCA0704S0095
	CIL1220S0023	CIL1021S0107	CIL0993S0025		CCA0705S0053
	CIL1222S0059	CIL1021S0109	CIL0993S0004		CCA0705S0074
	CIL1224S0037	CIL1021S0025	CIL0993S0058		CCA0708S0127
	CIL1225S0041	CIL1021S0036	CIL0993S0071		CCA0708S0048
	CIL1229S0054	CIL1021S0078	CIL0996S0106		CCA0708S0063
	CIL1229S0071	CIL1021S0098	CIL0996S0040		CCA0708S0070
	CIL1230S0064	CIL1023S0011	CIL0996S0043		CCA0709S0025
	CIL1232S0044	CIL1025S0111	CIL0996S0056		CCA0709S0043
	CIL1240S0039	CIL1025S0122	CIL0998S0057		CCA0709S0044
	CIL1242S0070	CIL1025S0055	CIL0998S0071		CCA0709S0008
	CIL1242S0009	CIL1025S0070	CIL0998S0072		CCA0709S0094
	CIL1246S0118	CIL1029S0029	CIL0998S0098		CCA0711S0031
	CIL1246S0012	CIL1030S0116	CIL1001S0100		CCA0716S0020
	CIL1246S0078	CIL1030S0128	CIL1001S0117		CCA0716S0033
	CIL1248S0017	CIL1030S0030	CIL1001S0030		CCA0716S0035
	CIL1251S0029	CIL1031S0001	CIL1001S0048		CCA0716S0098
	CIL1251S0039	CIL1031S0102	CIL1003S0108		CCA0718S0111
	CIL1251S0007	CIL1031S0122	CIL1003S0109		CCA0718S0053
	CIL1253S0017	CIL1031S0125	CIL1003S0146		CCA0718S0090
	CIL1253S0040	CIL1031S0150	CIL1003S0096		CCA0721S0020
	CIL1253S0041	CIL1031S0037	CIL1006S0107		CCA0724S0020
	CIL1254S0023	CIL1031S0052	CIL1006S0016		CCA0724S0069
	CIL1254S0036	CIL1032S0135	CIL1006S0071		CCA0729S0038
	CIL1254S0066	CIL1032S0144	CIL1006S0072		CCA0733S0125
	CIL1254S0070	CIL1032S0063	CIL1006S0074		CCA0733S0132
	CIL1256S0015	CIL1032S0067	CIL1006S0077		CCA0733S0038
	CIL1256S0047	CIL1032S0007	CIL1009S0115		CCA0733S0050
	CIL1256S0065	CIL1032S0087	CIL1009S0022		CCA0733S0062
	CIL1259S0024	CIL1032S0088	CIL1009S0023		CCA0736S0039
	CIL1262S0024	CIL1034S0030	CIL1009S0025		CCA0736S0051
	CIL1263S0110	CIL1034S0033	CIL1009S0040		CCA0736S0072
	CIL1263S0032	CIL1034S0037	CIL1009S0009		CCA0737S0011
	CIL1263S0090	CIL1034S0038	CIL1012S0020		CCA0737S0041
	CIL1263S0098	CIL1037S0103	CIL1012S0048		CCA0743S0058
	CIL1264S0063	CIL1037S0024	CIL1012S0054		CCA0747S0015
	CIL1264S0069	CIL1037S0047	CIL1012S0057		CCA0747S0058
	CIL1265S0100	CIL1040S0012	CIL1012S0082		CCA0748S0001
	CIL1265S0049	CIL1041S0001	CIL1015S0106		CCA0748S0015
	CIL1266S0038	CIL1047S0106	CIL1015S0029		CCA0748S0026
	CIL1267S0015	CIL1047S0123	CIL1015S0031		CCA0748S0035
	CIL1268S0028	CIL1047S0139	CIL1015S0058		CCA0748S0085
	CIL1268S0050	CIL1047S0144	CIL1018S0133		CCA0748S0091
	CIL1268S0055	CIL1047S0016	CIL1018S0028		CCA0754S0153
	CIL1271S0023	CIL1048S0056	CIL1018S0067		CCA0754S0175
	CIL1271S0048	CIL1048S0083	CIL1020S0105		CCA0754S0025
	CIL1273S0015	CIL1048S0086	CIL1020S0106		CCA0754S0035
	CIL1274S0030	CIL1050S0076	CIL1020S0111		CCA0754S0038
	CIL1274S0039	CIL1051S0072	CIL1020S0057		CCA0757S0106
	CIL1276S0004	CIL1051S0079	CIL1020S0063		CCA0757S0109
	CIL1277S0024	CIL1055S0011	CIL1020S0064		CCA0757S0051
	CIL1280S0007	CIL1055S0119	CIL1020S0079		CCA0762S0077
	CIL1283S0021	CIL1056S0025	CIL1020S0082		CCA0763S0001
	CIL1286S0033	CIL1056S0003	CIL1020S0009		CCA0763S0010
	CIL1290S0023	CIL1056S0006	CIL1023S0019		CCA0763S0031
	CIL1293S0027	CIL1057S0022	CIL1023S0020		CCA0763S0078
	CIL1293S0086	CIL1057S0040	CIL1023S0022		CCA0765S0103
	CIL1294S0034	CIL1057S0041	CIL1023S0023		CCA0765S0079
	CIL1298S0014	CIL1057S0044	CIL1023S0036		CCA0765S0097
	CIL1300S0038	CIL1057S0094	CIL1025S0109		CCA0774S0035
	CIL1303S0067	CIL1060S0018	CIL1025S0040		CCA0774S0055
	CIL1304S0011	CIL1060S0058	CIL1025S0043		CCA0774S0057
	CIL1305S0039	CIL1060S0068	CIL1025S0054		CCA0774S0064
	CIL1306S0031	CIL1060S0076	CIL1025S0061		CCA0774S0066
	CIL1306S0047	CIL1061S0112	CIL1025S0095		CCA0779S0015
	CIL1308S0018	CIL1061S0124	CIL1028S0008		CCA0779S0185
	CIL1316S0030	CIL1061S0006	CIL1028S0009		CCA0779S0235
	CIL1317S0065	CIL1061S0063	CIL1029S0015		CCA0779S0243
	CIL1317S0066	CIL1061S0067	CIL1029S0039		CCA0779S0064
	CIL1319S0014	CIL1061S0070	CIL1029S0050		CCA0779S0008
	CIL1320S0030	CIL1061S0076	CIL1030S0126		CCA0781S0030
	CIL1320S0005	CIL1061S0078	CIL1030S0034		CCA0781S0074
	CIL1321S0011	CIL1061S0084	CIL1030S0035		CCA0781S0086
	CIL1321S0025	CIL1063S0049	CIL1030S0082		CCA0782S0114
	CIL1323S0044	CIL1063S0006	CIL1031S0118		CCA0782S0119
	CIL1324S0034	CIL1064S0040	CIL1031S0139		CCA0782S0035
	CIL1324S0056	CIL1066S0041	CIL1031S0142		CCA0782S0078
	CIL1324S0059	CIL1066S0056	CIL1031S0030		CCA0782S0089
	CIL1325S0024	CIL1066S0075	CIL1031S0034		CCA0784S0105
	CIL1327S0029	CIL1071S0003	CIL1031S0005		CCA0784S0108
	CIL1328S0051	CIL1071S0050	CIL1031S0009		CCA0784S0020
	CIL1330S0004	CIL1075S0054	CIL1032S0015		CCA0784S0047
	CIL1332S0003	CIL1075S0009	CIL1032S0029		CCA0784S0058
	CIL1333S0013	CIL1076S0028	CIL1032S0004		CCA0784S0060
	CIL1336S0018	CIL1076S0047	CIL1032S0054		CCA0784S0075
	CIL1341S0001	CIL1076S0053	CIL1032S0086		CCA0789S0124
	CIL1341S0024	CIL1078S0105	CIL1032S0093		CCA0789S0136
	CIL1342S0028	CIL1078S0022	CIL1032S0094		CCA0789S0014
	CIL1343S0016	CIL1078S0005	CIL1034S0036		CCA0789S0155
	CIL1343S0023	CIL1078S0050	CIL1034S0049		CCA0789S0053
	CIL1343S0053	CIL1078S0051	CIL1034S0051		CCA0789S0060
	CIL1347S0003	CIL1078S0056	CIL1034S0053		CCA0789S0094
	CIL1348S0038	CIL1078S0065	CIL1034S0056		CCA0795S0003
	CIL1359S0050	CIL1078S0067	CIL1034S0063		CCA0799S0012
	CIL1359S0007	CIL1078S0069	CIL1034S0068		CCA0799S0131
	CIL1361S0010	CIL1078S0070	CIL1037S0051		CCA0799S0180
	CIL1361S0049	CIL1078S0083	CIL1037S0062		CCA0799S0005
	CIL1369S0005	CIL1081S0032	CIL1037S0069		CCA0799S0067
	CIL1370S0019	CIL1082S0010	CIL1037S0007		CCA0799S0076
	CIL1370S0036	CIL1082S0115	CIL1037S0072		CCA0799S0094
	CIL1371S0005	CIL1082S0029	CIL1037S0073		CCA0800S0107
	CIL1371S0056	CIL1082S0038	CIL1037S0075		CCA0800S0047
	CIL1371S0065	CIL1082S0058	CIL1037S0079		CCA0803S0049
	CIL1371S0088	CIL1083S0028	CIL1037S0080		CCA0803S0070
	CIL1371S0092	CIL1083S0040	CIL1037S0095		CCA0806S0114
	CIL1371S0099	CIL1084S0021	CIL1037S0098		CCA0806S0121
	CIL1375S0035	CIL1084S0022	CIL1038S0115		CCA0806S0063
	CIL1378S0030	CIL1084S0036	CIL1038S0032		CCA0806S0066
	CIL1381S0002	CIL1084S0088	CIL1038S0062		CCA0806S0067
	CIL1381S0007	CIL1084S0093	CIL1038S0064		CCA0806S0076
	CIL1383S0012	CIL1086S0006	CIL1038S0098		CCA0806S0082
	CIL1383S0038	CIL1086S0062	CIL1040S0057		CCA0810S0036
	CIL1385S0018	CIL1086S0074	CIL1040S0074		CCA0810S0038
	CIL1387S0008	CIL1086S0075	CIL1040S0088		CCA0810S0077
	CIL1390S0039	CIL1087S0039	CIL1043S0052		CCA0813S0017
	CIL1393S0029	CIL1087S0040	CIL1047S0105		CCA0813S0026
	CIL1393S0050	CIL1087S0042	CIL1047S0107		CCA0813S0032
	CIL1393S0009	CIL1087S0068	CIL1047S0114		CCA0813S0054
	CIL1399S0027	CIL1087S0082	CIL1047S0119		CCA0816S0108
	CIL1401S0014	CIL1087S0085	CIL1047S0137		CCA0816S0018
	CIL1401S0024	CIL1089S0064	CIL1047S0041		CCA0816S0002
	CIL1403S0043	CIL1090S0052	CIL1047S0051		CCA0816S0026
	CIL1405S0024	CIL1090S0053	CIL1047S0054		CCA0816S0075
	CIL1406S0013	CIL1090S0061	CIL1047S0071		CCA0819S0066
	CIL1407S0035	CIL1090S0076	CIL1047S0077		CCA0822S0010
	CIL1407S0037	CIL1090S0093	CIL1047S0078		CCA0822S0063
	CIL1407S0038	CIL1092S0020	CIL1047S0083		CCA0824S0033
	CIL1416S0010	CIL1092S0075	CIL1048S0015		CCA0824S0038
	CIL1416S0051	CIL1092S0089	CIL1048S0017		CCA0824S0043
	CIL1416S0053	CIL1093S0014	CIL1048S0039		CCA0824S0061
	CIL1417S0066	CIL1093S0033	CIL1050S0029		CCA0824S0088
	CIL1422S0005	CIL1093S0034	CIL1051S0018		CCA0824S0096
	CIL1424S0006	CIL1093S0060	CIL1051S0030		CCA0824S0097
	CIL1425S0018	CIL1094S0013	CIL1051S0048		CCA0826S0044
	CIL1425S0034	CIL1094S0023	CIL1055S0040		CCA0826S0009
	CIL1429S0014	CIL1094S0053	CIL1055S0072		CCA0828S0039
	CIL1433S0011	CIL1094S0087	CIL1055S0077		CCA0828S0004
	CIL1434S0013	CIL1096S0002	CIL1055S0086		CCA0828S0090
	CIL1436S0038	CIL1096S0053	CIL1056S0033		CCA0829S0044
	CIL1444S0009	CIL1096S0064	CIL1056S0043		CCA0831S0010
	CIL1445S0032	CIL1096S0066	CIL1056S0044		CCA0831S0012
	CIL1445S0035	CIL1098S0014	CIL1057S0080		CCA0831S0033
	CIL1446S0022	CIL1098S0042	CIL1057S0098		CCA0831S0052
	CIL1454S0038	CIL1099S0037	CIL1060S0108		CCA0834S0045
	CIL1458S0043	CIL1099S0042	CIL1060S0031		CCA0836S0108
	CIL1463S0012	CIL1099S0051	CIL1060S0055		CCA0836S0059
	CIL1464S0018	CIL1099S0067	CIL1060S0065		CCA0836S0075
	CIL1464S0029	CIL1099S0092	CIL1061S0103		CCA0836S0099
	CIL1464S0005	CIL1099S0096	CIL1061S0011		CCA0838S0047
	CIL1465S0016	CIL1100S0107	CIL1061S0138		CCA0838S0055
	CIL1467S0016	CIL1100S0018	CIL1061S0038		CCA0838S0057
	CIL1467S0026	CIL1100S0085	CIL1063S0029		CCA0838S0066
	CIL1467S0029	CIL1100S0095	CIL1063S0091		CCA0839S0112
	CIL1468S0002	CIL1101S0105	CIL1064S0109		CCA0839S0120
	CIL1471S0018	CIL1102S0101	CIL1064S0127		CCA0839S0130
	CIL1471S0036	CIL1102S0053	CIL1064S0128		CCA0839S0135
	CIL1474S0001	CIL1102S0070	CIL1064S0014		CCA0839S0142
	CIL1477S0012	CIL1105S0030	CIL1064S0022		CCA0839S0147
	CIL1479S0016	CIL1106S0004	CIL1064S0046		CCA0839S0156
	CIL1481S0013	CIL1106S0067	CIL1066S0032		CCA0839S0160
	CIL1482S0001	CIL1107S0014	CIL1066S0038		CCA0839S0169
	CIL1483S0010	CIL1107S0087	CIL1066S0049		CCA0839S0020
	CIL1486S0035	CIL1110S0040	CIL1066S0060		CCA0839S0041
	CIL1490S0013	CIL1110S0050	CIL1066S0092		CCA0839S0080
	CIL1492S0037	CIL1110S0051	CIL1068S0037		CCA0839S0098
	CIL1493S0026	CIL1110S0067	CIL1068S0047		CCA0842S0039
	CIL1494S0032	CIL1111S0001	CIL1068S0054		CCA0843S0035
	CIL1495S0013	CIL1112S0034	CIL1068S0064		CCA0844S0004
	CIL1495S0015	CIL1112S0007	CIL1068S0075		CCA0846S0019
	CIL1497S0038	CIL1113S0015	CIL1068S0078		CCA0848S0031
	CIL1497S0047	CIL1113S0029	CIL1071S0006		CCA0848S0043
	CIL1500S0014	CIL1113S0043	CIL1075S0026		CCA0848S0059
	CIL1500S0046	CIL1114S0028	CIL1075S0036		CCA0848S0074
	CIL1502S0013	CIL1114S0035	CIL1075S0047		CCA0848S0092
	CIL1502S0040	CIL1114S0043	CIL1075S0076		CCA0849S0029
	CIL1502S0064	CIL1114S0065	CIL1075S0090		CCA0849S0007
	CIL1506S0001	CIL1118S0006	CIL1076S0062		CCA0851S0120
	CIL1506S0017	CIL1118S0086	CIL1076S0074		CCA0851S0123
	CIL1515S0051	CIL1119S0025	CIL1077S0048		CCA0851S0138
	CIL1519S0021	CIL1119S0027	CIL1078S0042		CCA0851S0018
	CIL1519S0028	CIL1119S0043	CIL1078S0059		CCA0851S0183
	CIL1520S0026	CIL1122S0031	CIL1078S0060		CCA0851S0029
	CIL1524S0011	CIL1122S0081	CIL1078S0088		CCA0851S0056
	CIL1524S0013	CIL1122S0091	CIL1081S0017		CCA0851S0069
	CIL1531S0022	CIL1122S0095	CIL1081S0058		CCA0851S0081
	CIL1531S0057	CIL1126S0047	CIL1082S0101		CCA0852S0081
	CIL1541S0020	CIL1126S0059	CIL1082S0108		CCA0854S0104
	CIL1546S0041	CIL1127S0046	CIL1082S0120		CCA0854S0111
	CIL1546S0053	CIL1127S0091	CIL1082S0121		CCA0854S0025
	CIL1547S0018	CIL1128S0055	CIL1082S0054		CCA0854S0074
	CIL1547S0029	CIL1128S0058	CIL1082S0097		CCA0854S0077
	CIL1547S0007	CIL1130S0014	CIL1084S0024		CCA0854S0087
	CIL1552S0022	CIL1130S0002	CIL1084S0048		CCA0857S0052
	CIL1555S0045	CIL1130S0032	CIL1084S0056		CCA0859S0108
	CIL1562S0018	CIL1130S0049	CIL1084S0067		CCA0859S0132
	CIL1562S0024	CIL1131S0035	CIL1084S0077		CCA0859S0141
	CIL1565S0022	CIL1131S0048	CIL1084S0090		CCA0859S0060
	CIL1568S0005	CIL1131S0062	CIL1086S0052		CCA0859S0080
	CIL1572S0018	CIL1131S0071	CIL1087S0018		CCA0861S0005
	CIL1575S0022	CIL1131S0092	CIL1087S0023		CCA0862S0114
	CIL1575S0023	CIL1132S0013	CIL1087S0024		CCA0862S0124
	CIL1577S0035	CIL1132S0070	CIL1087S0041		CCA0862S0029
	CIL1578S0015	CIL1133S0023	CIL1087S0049		CCA0862S0061
	CIL1579S0004	CIL1133S0072	CIL1087S0058		CCA0862S0066
	CIL1584S0021	CIL1134S0101	CIL1087S0007		CCA0862S0075
	CIL1586S0020	CIL1134S0035	CIL1090S0017		CCA0862S0096
	CIL1587S0011	CIL1135S0033	CIL1090S0034		CCA0864S0012
	CIL1587S0009	CIL1136S0035	CIL1090S0056		CCA0864S0016
	CIL1588S0021	CIL1136S0036	CIL1092S0042		CCA0864S0018
	CIL1591S0015	CIL1136S0067	CIL1092S0048		CCA0866S0023
	CIL1594S0006	CIL1137S0059	CIL1092S0053		CCA0866S0033
	CIL1594S0009	CIL1137S0006	CIL1092S0069		CCA0869S0046
	CIL1595S0027	CIL1138S0010	CIL1092S0070		CCA0874S0015
	CIL1598S0010	CIL1138S0012	CIL1092S0081		CCA0874S0017
	CIL1598S0027	CIL1138S0029	CIL1093S0119		CCA0874S0051
	CIL1600S0003	CIL1138S0003	CIL1093S0031		CCA0876S0032
	CIL1614S0014	CIL1138S0007	CIL1093S0047		CCA0876S0046
		CIL1138S0087	CIL1094S0043		CCA0876S0053
		CIL1141S0015	CIL1094S0058		CCA0876S0077
		CIL1141S0057	CIL1094S0089		CCA0876S0081
		CIL1142S0037	CIL1095S0003		CCA0879S0107
		CIL1142S0051	CIL1095S0042		CCA0879S0014
		CIL1143S0102	CIL1098S0010		CCA0879S0052
		CIL1143S0016	CIL1098S0037		CCA0879S0085
		CIL1143S0074	CIL1099S0047		CCA0881S0021
		CIL1144S0029	CIL1099S0079		CCA0881S0027
		CIL1144S0049	CIL1099S0080		CCA0883S0036
		CIL1144S0073	CIL1099S0081		CCA0883S0007
		CIL1145S0110	CIL1099S0091		CCA0884S0014
		CIL1145S0144	CIL1099S0097		CCA0884S0161
		CIL1145S0147	CIL1100S0108		CCA0884S0209
		CIL1145S0156	CIL1100S0026		CCA0884S0025
		CIL1145S0075	CIL1100S0077		CCA0884S0033
		CIL1145S0080	CIL1101S0101		CCA0884S0044
		CIL1145S0090	CIL1101S0078		CCA0886S0003
		CIL1147S0015	CIL1101S0091		CCA0886S0052
		CIL1147S0075	CIL1101S0094		CCA0887S0013
		CIL1147S0098	CIL1101S0095		CCA0887S0024
		CIL1148S0066	CIL1102S0016		CCA0887S0045
		CIL1149S0028	CIL1102S0037		CCA0887S0060
		CIL1149S0046	CIL1102S0041		CCA0887S0080
		CIL1149S0049	CIL1102S0060		CCA0888S0024
		CIL1149S0083	CIL1104S0015		CCA0890S0032
		CIL1149S0092	CIL1104S0037		CCA0890S0034
		CIL1151S0022	CIL1105S0032		CCA0890S0040
		CIL1151S0047	CIL1106S0011		CCA0890S0008
		CIL1152S0003	CIL1106S0019		CCA0891S0054
		CIL1152S0070	CIL1106S0046		CCA0892S0014
		CIL1153S0014	CIL1106S0072		CCA0894S0017
		CIL1153S0025	CIL1107S0001		CCA0894S0019
		CIL1153S0032	CIL1107S0022		CCA0894S0003
		CIL1153S0034	CIL1107S0032		CCA0897S0102
		CIL1153S0037	CIL1107S0033		CCA0897S0105
		CIL1153S0042	CIL1107S0036		CCA0897S0106
		CIL1153S0046	CIL1107S0038		CCA0897S0138
		CIL1153S0047	CIL1107S0045		CCA0897S0149
		CIL1153S0055	CIL1107S0051		CCA0897S0018
		CIL1153S0059	CIL1107S0053		CCA0898S0101
		CIL1153S0006	CIL1107S0076		CCA0898S0102
		CIL1153S0060	CIL1107S0098		CCA0898S0105
		CIL1153S0063	CIL1110S0052		CCA0898S0022
		CIL1153S0064	CIL1110S0064		CCA0898S0060
		CIL1153S0083	CIL1112S0024		CCA0898S0061
		CIL1154S0035	CIL1112S0027		CCA0899S0093
		CIL1154S0072	CIL1112S0037		CCA0903S0016
		CIL1155S0031	CIL1112S0078		CCA0903S0008
		CIL1155S0058	CIL1112S0009		CCA0904S0158
		CIL1155S0076	CIL1113S0002		CCA0904S0160
		CIL1155S0077	CIL1113S0027		CCA0904S0169
		CIL1156S0032	CIL1113S0057		CCA0904S0211
		CIL1156S0057	CIL1113S0071		CCA0904S0069
		CIL1156S0008	CIL1114S0025		CCA0905S0105
		CIL1157S0022	CIL1118S0002		CCA0905S0121
		CIL1157S0024	CIL1118S0035		CCA0905S0125
		CIL1157S0026	CIL1118S0074		CCA0905S0029
		CIL1157S0052	CIL1118S0075		CCA0905S0033
		CIL1158S0014	CIL1120S0025		CCA0905S0006
		CIL1158S0029	CIL1122S0013		CCA0906S0019
		CIL1158S0035	CIL1122S0021		CCA0906S0024
		CIL1158S0051	CIL1122S0032		CCA0906S0029
		CIL1158S0081	CIL1122S0042		CCA0906S0041
		CIL1158S0082	CIL1122S0043		CCA0906S0063
		CIL1158S0083	CIL1122S0005		CCA0906S0074
		CIL1158S0096	CIL1126S0100		CCA0906S0078
		CIL1161S0005	CIL1126S0045		CCA0906S0090
		CIL1162S0025	CIL1127S0033		CCA0906S0092
		CIL1162S0004	CIL1127S0059		CCA0907S0039
		CIL1163S0018	CIL1130S0018		CCA0907S0080
		CIL1163S0042	CIL1130S0057		CCA0909S0067
		CIL1164S0007	CIL1130S0091		CCA0909S0079
		CIL1165S0016	CIL1131S0067		CCA0910S0004
		CIL1165S0043	CIL1131S0069		CCA0912S0105
		CIL1166S0014	CIL1131S0007		CCA0912S0031
		CIL1166S0048	CIL1131S0079		CCA0912S0093
		CIL1167S0031	CIL1133S0028		CCA0914S0019
		CIL1167S0054	CIL1133S0030		CCA0914S0002
		CIL1167S0056	CIL1134S0013		CCA0914S0023
		CIL1169S0029	CIL1134S0052		CCA0918S0112
		CIL1169S0030	CIL1134S0071		CCA0918S0133
		CIL1169S0007	CIL1135S0044		CCA0918S0147
		CIL1171S0056	CIL1135S0008		CCA0918S0155
		CIL1172S0010	CIL1136S0031		CCA0918S0016
		CIL1172S0027	CIL1136S0032		CCA0918S0189
		CIL1173S0051	CIL1136S0034		CCA0918S0191
		CIL1175S0069	CIL1136S0044		CCA0918S0193
		CIL1175S0077	CIL1136S0052		CCA0918S0002
		CIL1175S0008	CIL1137S0042		CCA0918S0068
		CIL1175S0082	CIL1137S0055		CCA0918S0092
		CIL1175S0084	CIL1137S0056		CCA0923S0019
		CIL1176S0028	CIL1138S0018		CCA0923S0044
		CIL1176S0055	CIL1138S0067		CCA0923S0005
		CIL1176S0065	CIL1138S0073		CCA0923S0075
		CIL1176S0070	CIL1138S0074		CCA0923S0009
		CIL1178S0017	CIL1139S0037		CCA0925S0022
		CIL1180S0016	CIL1139S0005		CCA0925S0040
		CIL1180S0026	CIL1141S0024		CCA0925S0060
		CIL1180S0031	CIL1141S0029		CCA0925S0076
		CIL1182S0032	CIL1141S0031		CCA0925S0077
		CIL1184S0026	CIL1142S0035		CCA0929S0124
		CIL1184S0007	CIL1142S0070		CCA0929S0013
		CIL1185S0018	CIL1143S0029		CCA0929S0045
		CIL1185S0028	CIL1143S0004		CCA0929S0053
		CIL1187S0023	CIL1143S0048		CCA0929S0055
		CIL1187S0044	CIL1143S0057		CCA0929S0058
		CIL1187S0083	CIL1143S0058		CCA0929S0009
		CIL1187S0084	CIL1143S0068		CCA0932S0046
		CIL1187S0085	CIL1143S0076		CCA0935S0024
		CIL1189S0031	CIL1143S0084		CCA0935S0051
		CIL1189S0063	CIL1144S0011		CCA0935S0056
		CIL1189S0072	CIL1144S0022		CCA0935S0079
		CIL1190S0023	CIL1144S0034		CCA0935S0086
		CIL1190S0058	CIL1145S0120		CCA0936S0030
		CIL1192S0026	CIL1145S0121		CCA0940S0065
		CIL1192S0044	CIL1145S0013		CCA0941S0031
		CIL1192S0060	CIL1145S0131		CCA0942S0104
		CIL1192S0062	CIL1145S0139		CCA0942S0079
		CIL1193S0035	CIL1145S0159		CCA0942S0087
		CIL1196S0103	CIL1145S0003		CCA0944S0046
		CIL1196S0024	CIL1145S0036		CCA0944S0052
		CIL1196S0042	CIL1145S0007		CCA0947S0032
		CIL1196S0079	CIL1145S0071		CCA0949S0031
		CIL1196S0084	CIL1145S0084		CCA0949S0009
		CIL1197S0028	CIL1145S0085		CCA0953S0031
		CIL1197S0003	CIL1145S0096		CCA0953S0070
		CIL1197S0036	CIL1147S0032		CCA0953S0094
		CIL1197S0042	CIL1147S0034		CCA0954S0027
		CIL1197S0061	CIL1147S0036		CCA0954S0031
		CIL1198S0035	CIL1147S0058		CCA0954S0043
		CIL1201S0019	CIL1147S0077		CCA0954S0044
		CIL1201S0046	CIL1147S0085		CCA0957S0031
		CIL1201S0052	CIL1148S0015		CCA0961S0125
		CIL1201S0058	CIL1148S0016		CCA0961S0034
		CIL1201S0064	CIL1148S0062		CCA0961S0066
		CIL1204S0021	CIL1149S0038		CCA0961S0073
		CIL1204S0037	CIL1149S0008		CCA0964S0030
		CIL1204S0050	CIL1151S0013		CCA0964S0033
		CIL1204S0058	CIL1152S0071		CCA0964S0039
		CIL1204S0081	CIL1153S0101		CCA0973S0018
		CIL1205S0011	CIL1153S0105		CCA0975S0102
		CIL1205S0043	CIL1153S0106		CCA0975S0109
		CIL1205S0067	CIL1153S0066		CCA0975S0065
		CIL1207S0032	CIL1153S0074		CCA0975S0070
		CIL1207S0037	CIL1154S0026		CCA0977S0015
		CIL1207S0039	CIL1155S0025		CCA0977S0056
		CIL1207S0053	CIL1155S0070		CCA0979S0029
		CIL1207S0064	CIL1156S0022		CCA0981S0031
		CIL1209S0007	CIL1156S0036		CCA0981S0045
		CIL1210S0022	CIL1156S0067		CCA0982S0043
		CIL1210S0024	CIL1156S0070		CCA0982S0044
		CIL1211S0027	CIL1157S0100		CCA0983S0064
		CIL1211S0028	CIL1157S0042		CCA0984S0038
		CIL1211S0041	CIL1157S0044		CCA0984S0047
		CIL1211S0044	CIL1157S0066		CCA0986S0039
		CIL1212S0051	CIL1157S0099		CCA0986S0081
		CIL1215S0049	CIL1158S0024		CCA0986S0082
		CIL1215S0058	CIL1158S0074		CCA0989S0029
		CIL1216S0030	CIL1162S0027		CCA0990S0002
		CIL1216S0066	CIL1163S0032		CCA0991S0032
		CIL1216S0073	CIL1164S0048		CCA0991S0060
		CIL1216S0080	CIL1164S0071		CCA0998S0013
		CIL1218S0044	CIL1166S0039		CCA0998S0022
		CIL1218S0009	CIL1166S0044		CCA0998S0026
		CIL1219S0004	CIL1167S0001		CCA1000S0016
		CIL1219S0058	CIL1167S0002		CCA1002S0036
		CIL1219S0072	CIL1167S0022		CCA1002S0042
		CIL1219S0076	CIL1167S0030		CCA1002S0050
		CIL1220S0024	CIL1167S0059		CCA1002S0051
		CIL1220S0034	CIL1167S0068		CCA1005S0031
		CIL1221S0017	CIL1167S0071		CCA1013S0078
		CIL1221S0041	CIL1169S0044		CCA1015S0040
		CIL1221S0045	CIL1171S0034		CCA1015S0006
		CIL1224S0029	CIL1171S0046		CCA1015S0068
		CIL1224S0034	CIL1171S0008		CCA1015S0091
		CIL1224S0038	CIL1172S0021		CCA1015S0097
		CIL1226S0039	CIL1172S0033		CCA1016S0041
		CIL1226S0053	CIL1172S0035		CCA1017S0015
		CIL1227S0029	CIL1172S0041		CCA1022S0001
		CIL1229S0003	CIL1173S0047		CCA1024S0019
		CIL1229S0032	CIL1173S0072		CCA1027S0004
		CIL1229S0033	CIL1173S0078		CCA1027S0041
		CIL1229S0035	CIL1175S0023		CCA1027S0006
		CIL1229S0036	CIL1175S0004		CCA1027S0062
		CIL1229S0064	CIL1175S0044		CCA1027S0078
		CIL1230S0026	CIL1175S0061		CCA1029S0035
		CIL1230S0087	CIL1175S0065		CCA1031S0021
		CIL1231S0001	CIL1175S0076		CCA1034S0012
		CIL1231S0051	CIL1176S0016		CCA1034S0042
		CIL1235S0019	CIL1176S0046		CCA1037S0010
		CIL1235S0039	CIL1178S0024		CCA1037S0025
		CIL1235S0008	CIL1178S0041		CCA1039S0037
		CIL1236S0034	CIL1180S0032		CCA1039S0042
		CIL1236S0008	CIL1181S0012		CCA1039S0046
		CIL1237S0017	CIL1181S0015		CCA1041S0023
		CIL1239S0012	CIL1181S0049		CCA1041S0035
		CIL1239S0024	CIL1181S0009		CCA1041S0050
		CIL1240S0011	CIL1182S0020		CCA1045S0017
		CIL1240S0051	CIL1182S0022		CCA1045S0026
		CIL1242S0001	CIL1182S0033		CCA1045S0003
		CIL1242S0010	CIL1182S0080		CCA1045S0035
		CIL1242S0015	CIL1182S0009		CCA1045S0004
		CIL1242S0017	CIL1184S0021		CCA1046S0016
		CIL1242S0043	CIL1184S0005		CCA1046S0032
		CIL1244S0007	CIL1184S0063		CCA1046S0035
		CIL1245S0064	CIL1184S0065		CCA1046S0085
		CIL1246S0112	CIL1184S0009		CCA1046S0094
		CIL1246S0116	CIL1187S0038		CCA1051S0024
		CIL1246S0118	CIL1187S0053		CCA1052S0015
		CIL1246S0145	CIL1187S0071		CCA1052S0051
		CIL1246S0072	CIL1187S0078		CCA1054S0028
		CIL1246S0075	CIL1189S0053		CCA1057S0023
		CIL1249S0012	CIL1190S0042		CCA1057S0054
		CIL1253S0012	CIL1190S0089		CCA1060S0022
		CIL1253S0009	CIL1190S0092		CCA1060S0049
		CIL1254S0023	CIL1190S0094		CCA1063S0017
		CIL1254S0037	CIL1192S0012		CCA1063S0043
		CIL1256S0045	CIL1192S0052		CCA1063S0050
		CIL1258S0024	CIL1192S0057		CCA1063S0070
		CIL1258S0025	CIL1192S0065		CCA1063S0076
		CIL1259S0024	CIL1192S0067		CCA1063S0077
		CIL1259S0025	CIL1192S0009		CCA1066S0040
		CIL1259S0035	CIL1193S0051		CCA1066S0044
		CIL1259S0044	CIL1193S0057		CCA1071S0039
		CIL1262S0028	CIL1193S0058		CCA1073S0041
		CIL1263S0016	CIL1193S0061		CCA1074S0020
		CIL1263S0032	CIL1193S0096		CCA1074S0036
		CIL1263S0006	CIL1194S0036		CCA1075S0014
		CIL1263S0066	CIL1196S0018		CCA1079S0032
		CIL1263S0080	CIL1196S0046		CCA1079S0077
		CIL1264S0064	CIL1196S0005		CCA1082S0009
		CIL1265S0031	CIL1196S0052		CCA1084S0002
		CIL1265S0051	CIL1196S0066		CCA1084S0024
		CIL1267S0009	CIL1197S0013		CCA1085S0018
		CIL1268S0023	CIL1197S0041		CCA1089S0027
		CIL1271S0018	CIL1197S0044		CCA1091S0033
		CIL1271S0052	CIL1197S0046		CCA1094S0104
		CIL1271S0054	CIL1198S0018		CCA1094S0110
		CIL1273S0050	CIL1201S0008		CCA1094S0133
		CIL1273S0059	CIL1203S0010		CCA1094S0082
		CIL1274S0018	CIL1203S0037		CCA1094S0083
		CIL1274S0005	CIL1204S0054		CCA1095S0019
		CIL1274S0006	CIL1205S0018		CCA1095S0068
		CIL1276S0032	CIL1205S0036		CCA1097S0030
		CIL1277S0017	CIL1205S0066		CCA1097S0035
		CIL1277S0018	CIL1207S0012		CCA1097S0041
		CIL1277S0051	CIL1210S0019		CCA1097S0044
		CIL1277S0061	CIL1210S0026		CCA1097S0052
		CIL1277S0064	CIL1210S0007		CCA1097S0007
		CIL1279S0014	CIL1211S0037		CCA1097S0078
		CIL1282S0004	CIL1215S0020		CCA1106S0016
		CIL1283S0008	CIL1215S0033		CCA1106S0021
		CIL1293S0003	CIL1215S0041		CCA1106S0030
		CIL1294S0016	CIL1215S0051		CCA1106S0033
		CIL1294S0036	CIL1216S0026		CCA1106S0034
		CIL1294S0055	CIL1216S0064		CCA1107S0042
		CIL1294S0059	CIL1216S0087		CCA1111S0017
		CIL1294S0063	CIL1218S0047		CCA1113S0015
		CIL1295S0010	CIL1218S0050		CCA1120S0026
		CIL1295S0027	CIL1219S0002		CCA1120S0063
		CIL1295S0003	CIL1219S0065		CCA1123S0010
		CIL1297S0019	CIL1220S0028		CCA1123S0002
		CIL1298S0017	CIL1220S0038		CCA1123S0027
		CIL1298S0028	CIL1221S0019		CCA1123S0028
		CIL1303S0033	CIL1222S0023		CCA1123S0068
		CIL1304S0012	CIL1224S0002		CCA1123S0087
		CIL1305S0027	CIL1224S0009		CCA1126S0024
		CIL1305S0047	CIL1226S0020		CCA1126S0025
		CIL1305S0048	CIL1226S0023		CCA1126S0057
		CIL1305S0050	CIL1229S0017		CCA1126S0083
		CIL1306S0019	CIL1229S0062		CCA1126S0009
		CIL1306S0037	CIL1229S0009		CCA1130S0016
		CIL1308S0009	CIL1230S0012		CCA1130S0034
		CIL1310S0015	CIL1230S0018		CCA1132S0016
		CIL1310S0018	CIL1230S0044		CCA1140S0059
		CIL1310S0020	CIL1230S0065		CCA1140S0067
		CIL1310S0032	CIL1235S0056		CCA1144S0030
		CIL1310S0039	CIL1236S0004		CCA1144S0038
		CIL1312S0001	CIL1237S0003		CCA1144S0009
		CIL1312S0032	CIL1239S0023		CCA1151S0022
		CIL1313S0016	CIL1239S0069		CCA1151S0026
		CIL1313S0023	CIL1240S0004		CCA1151S0035
		CIL1315S0017	CIL1240S0053		CCA1151S0049
		CIL1315S0019	CIL1240S0057		CCA1151S0075
		CIL1316S0027	CIL1240S0006		CCA1151S0076
		CIL1317S0020	CIL1240S0007		CCA1151S0085
		CIL1317S0022	CIL1242S0030		CCA1151S0098
		CIL1317S0052	CIL1242S0038		CCA1154S0008
		CIL1317S0007	CIL1242S0041		CCA1157S0049
		CIL1321S0034	CIL1242S0072		CCA1159S0030
		CIL1323S0021	CIL1242S0080		CCA1164S0017
		CIL1324S0040	CIL1242S0085		CCA1164S0002
		CIL1324S0044	CIL1242S0088		CCA1164S0022
		CIL1324S0052	CIL1245S0026		CCA1164S0025
		CIL1324S0053	CIL1245S0039		CCA1172S0018
		CIL1324S0057	CIL1246S0113		CCA1173S0016
		CIL1325S0022	CIL1246S0114		CCA1173S0019
		CIL1325S0026	CIL1246S0127		CCA1173S0027
		CIL1325S0082	CIL1246S0035		CCA1175S0009
		CIL1326S0013	CIL1246S0047		CCA1178S0006
		CIL1328S0003	CIL1246S0081		CCA1179S0014
		CIL1330S0046	CIL1251S0013		CCA1179S0006
		CIL1333S0030	CIL1251S0003		CCA1179S0009
		CIL1336S0017	CIL1251S0008		CCA1181S0013
		CIL1336S0021	CIL1253S0022		CCA1184S0010
		CIL1336S0026	CIL1253S0030		CCA1187S0015
		CIL1336S0031	CIL1253S0036		CCA1187S0036
		CIL1336S0043	CIL1253S0046		CCA1191S0029
		CIL1336S0045	CIL1254S0020		CCA1194S0027
		CIL1339S0017	CIL1254S0030		CCA1194S0029
		CIL1340S0038	CIL1254S0031		CCA1194S0030
		CIL1341S0025	CIL1256S0032		CCA1194S0033
		CIL1342S0003	CIL1258S0019		CCA1194S0049
		CIL1342S0037	CIL1259S0019		CCA1197S0018
		CIL1343S0017	CIL1259S0065		CCA1199S0045
		CIL1343S0025	CIL1263S0003		CCA1217S0015
		CIL1343S0029	CIL1263S0055		CCA1217S0040
		CIL1343S0034	CIL1263S0074		CCA1219S0020
		CIL1343S0044	CIL1263S0094		CCA1219S0023
		CIL1343S0054	CIL1264S0055		CCA1219S0006
		CIL1348S0035	CIL1264S0057		CCA1221S0027
		CIL1348S0063	CIL1265S0107		CCA1221S0006
		CIL1353S0005	CIL1265S0108		CCA1221S0009
		CIL1354S0010	CIL1265S0048		CCA1223S0026
		CIL1358S0035	CIL1265S0073		CCA1225S0004
		CIL1358S0038	CIL1265S0082		CCA1225S0005
		CIL1358S0008	CIL1265S0091		CCA1228S0029
		CIL1359S0006	CIL1266S0002		CCA1229S0001
		CIL1361S0013	CIL1266S0003		CCA1233S0018
		CIL1361S0025	CIL1266S0005		CCA1233S0023
		CIL1361S0028	CIL1268S0042		CCA1236S0004
		CIL1361S0047	CIL1268S0045		CCA1250S0056
		CIL1361S0054	CIL1268S0069		CCA1250S0075
		CIL1366S0011	CIL1268S0076		CCA1250S0077
		CIL1367S0012	CIL1271S0029		CCA1250S0079
		CIL1369S0022	CIL1271S0043		CCA1251S0016
		CIL1369S0033	CIL1271S0048		CCA1251S0019
		CIL1371S0101	CIL1271S0049		CCA1251S0037
		CIL1371S0027	CIL1273S0026		CCA1252S0019
		CIL1371S0038	CIL1273S0041		CCA1255S0024
		CIL1371S0045	CIL1274S0013		CCA1257S0013
		CIL1371S0053	CIL1274S0021		CCA1257S0018
		CIL1371S0091	CIL1274S0041		CCA1257S0031
		CIL1372S0027	CIL1274S0051		CCA1257S0054
		CIL1374S0004	CIL1277S0012		CCA1260S0001
		CIL1375S0024	CIL1277S0026		CCA1260S0014
		CIL1376S0015	CIL1277S0031		CCA1261S0044
		CIL1376S0005	CIL1280S0024		CCA1261S0055
		CIL1378S0002	CIL1280S0025		CCA1263S0024
		CIL1378S0004	CIL1282S0041		CCA1263S0040
		CIL1380S0020	CIL1283S0025		CCA1268S0015
		CIL1381S0001	CIL1283S0031		CCA1268S0016
		CIL1383S0019	CIL1283S0056		CCA1268S0020
		CIL1383S0006	CIL1286S0033		CCA1268S0027
		CIL1384S0036	CIL1286S0036		CCA1273S0047
		CIL1384S0040	CIL1286S0054		CCA1273S0052
		CIL1384S0052	CIL1290S0032		CCA1273S0060
		CIL1384S0060	CIL1293S0039		CCA1273S0064
		CIL1385S0005	CIL1293S0082		CCA1273S0066
		CIL1386S0010	CIL1294S0006		CCA1277S0012
		CIL1386S0013	CIL1294S0077		CCA1277S0060
		CIL1386S0016	CIL1295S0014		CCA1278S0016
		CIL1386S0018	CIL1295S0038		CCA1279S0012
		CIL1386S0032	CIL1295S0070		CCA1279S0041
		CIL1387S0024	CIL1297S0040		CCA1280S0002
		CIL1387S0004	CIL1298S0050		CCA1280S0022
		CIL1387S0007	CIL1300S0001		CCA1281S0026
		CIL1391S0028	CIL1300S0024		CCA1281S0009
		CIL1393S0016	CIL1300S0043		CCA1285S0011
		CIL1393S0059	CIL1303S0032		CCA1285S0012
		CIL1399S0030	CIL1304S0016		CCA1285S0025
		CIL1400S0029	CIL1305S0014		CCA1285S0037
		CIL1402S0011	CIL1305S0023		CCA1285S0005
		CIL1402S0016	CIL1305S0041		CCA1285S0008
		CIL1402S0020	CIL1305S0054		CCA1287S0010
		CIL1403S0024	CIL1305S0061		CCA1287S0022
		CIL1403S0003	CIL1305S0065		CCA1287S0024
		CIL1403S0005	CIL1306S0020		CCA1287S0003
		CIL1403S0007	CIL1306S0023		CCA1287S0006
		CIL1403S0008	CIL1308S0011		CCA1287S0073
		CIL1405S0028	CIL1310S0033		CCA1288S0016
		CIL1405S0054	CIL1312S0019		CCA1288S0033
		CIL1406S0036	CIL1313S0011		CCA1291S0011
		CIL1406S0005	CIL1313S0050		CCA1294S0002
		CIL1411S0003	CIL1316S0024		CCA1296S0015
		CIL1416S0017	CIL1316S0028		CCA1310S0029
		CIL1416S0037	CIL1317S0030		CCA1312S0020
		CIL1416S0051	CIL1317S0065		CCA1324S0012
		CIL1416S0053	CIL1319S0014		CCA1324S0055
		CIL1417S0036	CIL1320S0020		CCA1324S0056
		CIL1417S0063	CIL1320S0037		CCA1324S0057
		CIL1417S0068	CIL1320S0049		CCA1324S0007
		CIL1417S0085	CIL1320S0009		CCA1326S0016
		CIL1417S0089	CIL1321S0009		CCA1326S0021
		CIL1420S0021	CIL1323S0017		CCA1326S0004
		CIL1424S0016	CIL1324S0012		CCA1327S0010
		CIL1424S0005	CIL1324S0033		CCA1330S0016
		CIL1425S0014	CIL1324S0059		CCA1334S0018
		CIL1425S0009	CIL1325S0023		CCA1348S0037
		CIL1427S0011	CIL1325S0031		CCA1351S0011
		CIL1427S0015	CIL1325S0048		CCA1353S0021
		CIL1427S0039	CIL1325S0054		CCA1357S0036
		CIL1429S0016	CIL1325S0057		CCA1363S0058
		CIL1429S0021	CIL1325S0078		CCA1365S0027
		CIL1429S0039	CIL1325S0086		CCA1365S0030
		CIL1431S0034	CIL1326S0002		CCA1365S0033
		CIL1433S0017	CIL1327S0010		CCA1365S0051
		CIL1433S0018	CIL1327S0017		CCA1370S0013
		CIL1434S0002	CIL1327S0031		CCA1370S0032
		CIL1434S0003	CIL1327S0033		CCA1377S0023
		CIL1436S0015	CIL1327S0005		CCA1381S0009
		CIL1436S0022	CIL1328S0065		CCA1382S0019
		CIL1436S0029	CIL1330S0028		CCA1388S0033
		CIL1436S0045	CIL1330S0044		CCA1388S0038
		CIL1443S0023	CIL1330S0053		CCA1392S0012
		CIL1443S0032	CIL1332S0013		CCA1400S0010
		CIL1444S0003	CIL1332S0014		CCA1400S0027
		CIL1444S0032	CIL1332S0018		CCA1403S0003
		CIL1444S0004	CIL1332S0046		CCA1406S0032
		CIL1444S0042	CIL1332S0060		CCA1407S0015
		CIL1444S0005	CIL1336S0016		CCA1407S0021
		CIL1445S0001	CIL1336S0018		CCA1407S0030
		CIL1445S0008	CIL1336S0004		CCA1407S0009
		CIL1446S0020	CIL1336S0005		CCA1409S0001
		CIL1446S0023	CIL1339S0006		CCA1412S0018
		CIL1446S0050	CIL1340S0023		CCA1430S0013
		CIL1446S0055	CIL1342S0018		CCA1441S0029
		CIL1446S0066	CIL1342S0033		CCA1451S0011
		CIL1446S0069	CIL1342S0004		CCA1453S0032
		CIL1446S0077	CIL1342S0046		CCA1453S0044
		CIL1447S0020	CIL1343S0030		CCA1453S0047
		CIL1452S0012	CIL1346S0007		CCA1456S0038
		CIL1454S0010	CIL1346S0008		CCA1458S0013
		CIL1454S0031	CIL1347S0008		CCA1458S0034
		CIL1454S0061	CIL1348S0011		CCA1479S0019
		CIL1456S0041	CIL1348S0048		CCA1479S0068
		CIL1456S0049	CIL1351S0019		CCA1498S0022
		CIL1456S0060	CIL1353S0006		CCA1498S0043
		CIL1456S0076	CIL1353S0007		CCA1498S0057
		CIL1457S0001	CIL1354S0033		CCA1500S0024
		CIL1458S0017	CIL1354S0037		CCA1507S0020
		CIL1458S0019	CIL1358S0001		CCA1511S0003
		CIL1459S0010	CIL1358S0004		CCA1519S0003
		CIL1459S0029	CIL1358S0005		CCA1519S0036
		CIL1461S0010	CIL1359S0011		CCA1524S0031
		CIL1462S0011	CIL1359S0018		CCA1524S0053
		CIL1463S0018	CIL1359S0007		CCA1524S0007
		CIL1463S0026	CIL1361S0059		CCA1524S0090
		CIL1463S0027	CIL1361S0008		CCA1539S0043
		CIL1464S0017	CIL1363S0056		CCA1539S0044
		CIL1465S0012	CIL1367S0019		CCA1540S0015
		CIL1465S0018	CIL1370S0034		CCA1540S0020
		CIL1465S0022	CIL1371S0100		CCA1544S0006
		CIL1468S0001	CIL1371S0059		CCA1550S0001
		CIL1468S0010	CIL1371S0065		CCA1550S0002
		CIL1469S0016	CIL1371S0071		CCA1550S0008
		CIL1471S0016	CIL1372S0044		CCA1555S0015
		CIL1471S0005	CIL1374S0020		CCA1555S0024
		CIL1476S0031	CIL1383S0020		CCA1555S0029
		CIL1476S0037	CIL1383S0028		CCA1555S0009
		CIL1479S0019	CIL1383S0034		CCA1559S0012
		CIL1479S0033	CIL1383S0037		CCA1573S0014
		CIL1479S0035	CIL1384S0031		CCA1573S0007
		CIL1479S0044	CIL1386S0002		CCA1575S0032
		CIL1483S0021	CIL1386S0020		CCA1577S0038
		CIL1486S0030	CIL1387S0044		CCA1578S0003
		CIL1486S0005	CIL1387S0048		CCA1580S0009
		CIL1486S0009	CIL1390S0016		CCA1584S0014
		CIL1490S0015	CIL1390S0029		CCA1593S0002
		CIL1492S0011	CIL1390S0044		CCA1594S0012
		CIL1492S0022	CIL1393S0019		CCA1594S0004
		CIL1493S0011	CIL1393S0031		CCA1594S0009
		CIL1493S0018	CIL1393S0061		CCA1596S0010
		CIL1494S0051	CIL1393S0009		CCA1601S0018
		CIL1495S0021	CIL1396S0029		CCA1605S0003
		CIL1495S0027	CIL1396S0007		CCA1611S0001
		CIL1497S0042	CIL1400S0019		CCA1611S0010
		CIL1497S0054	CIL1400S0021		CCA1618S0007
		CIL1500S0019	CIL1401S0012		CCA1620S0015
		CIL1501S0001	CIL1401S0020		CCA1620S0004
		CIL1503S0002	CIL1401S0021		CCA1621S0007
		CIL1503S0023	CIL1401S0022		CCA1624S0024
		CIL1503S0033	CIL1403S0012		CCA1641S0002
		CIL1505S0023	CIL1403S0036		CCA1648S0018
		CIL1506S0022	CIL1403S0040		CCA1650S0009
		CIL1507S0008	CIL1405S0022		CCA1654S0013
		CIL1508S0043	CIL1405S0044		CCA1654S0004
		CIL1515S0026	CIL1405S0051		CCA1656S0012
		CIL1518S0010	CIL1405S0053		CCA1656S0031
		CIL1518S0032	CIL1405S0074		CCA1660S0003
		CIL1518S0036	CIL1406S0012		CCA1661S0007
		CIL1519S0027	CIL1407S0018		CCA1663S0013
		CIL1519S0004	CIL1411S0004		CCA1669S0002
		CIL1520S0001	CIL1411S0006		CCA1672S0012
		CIL1520S0039	CIL1416S0038		CCA1677S0004
		CIL1520S0043	CIL1416S0042		CCA1681S0009
		CIL1520S0046	CIL1416S0063		CCA1701S0012
		CIL1520S0055	CIL1416S0064		CCA1704S0013
		CIL1524S0011	CIL1417S0102		CCA1705S0002
		CIL1525S0021	CIL1417S0106		CCA1709S0001
		CIL1526S0019	CIL1417S0018		CCA1709S0003
		CIL1528S0038	CIL1417S0020		CCA1731S0021
		CIL1528S0039	CIL1417S0028		CCA1737S0011
		CIL1528S0008	CIL1418S0009		CCA1738S0019
		CIL1531S0012	CIL1420S0024		CCA1738S0004
		CIL1531S0014	CIL1420S0025		CCA1743S0002
		CIL1531S0006	CIL1420S0008		CCA1746S0006
		CIL1534S0014	CIL1424S0013		CCA1763S0008
		CIL1539S0037	CIL1424S0019		CCA1763S0009
		CIL1541S0024	CIL1425S0037		CCA1769S0011
		CIL1541S0004	CIL1425S0051		CCA1770S0006
		CIL1541S0006	CIL1429S0013		CCA1775S0011
		CIL1545S0012	CIL1431S0004		CCA1777S0001
		CIL1545S0023	CIL1434S0010		CCA1779S0009
		CIL1546S0022	CIL1434S0044
		CIL1549S0034	CIL1434S0045
		CIL1549S0007	CIL1436S0036
		CIL1550S0021	CIL1438S0014
		CIL1551S0016	CIL1439S0024
		CIL1555S0031	CIL1439S0003
		CIL1555S0040	CIL1443S0014
		CIL1555S0054	CIL1443S0004
		CIL1557S0017	CIL1444S0013
		CIL1557S0008	CIL1445S0018
		CIL1559S0014	CIL1446S0073
		CIL1562S0006	CIL1446S0074
		CIL1564S0017	CIL1449S0014
		CIL1564S0049	CIL1452S0020
		CIL1565S0006	CIL1454S0027
		CIL1567S0012	CIL1454S0055
		CIL1567S0027	CIL1454S0058
		CIL1568S0022	CIL1456S0014
		CIL1575S0016	CIL1456S0021
		CIL1577S0010	CIL1456S0028
		CIL1577S0012	CIL1456S0038
		CIL1577S0014	CIL1456S0066
		CIL1577S0040	CIL1461S0002
		CIL1578S0011	CIL1462S0010
		CIL1578S0025	CIL1463S0013
		CIL1578S0041	CIL1463S0016
		CIL1579S0004	CIL1464S0031
		CIL1582S0001	CIL1464S0040
		CIL1582S0004	CIL1465S0015
		CIL1582S0009	CIL1467S0036
		CIL1584S0013	CIL1469S0003
		CIL1584S0030	CIL1471S0010
		CIL1588S0006	CIL1471S0018
		CIL1588S0007	CIL1471S0020
		CIL1592S0026	CIL1471S0021
		CIL1594S0016	CIL1471S0023
		CIL1595S0012	CIL1473S0002
		CIL1596S0010	CIL1476S0013
		CIL1596S0022	CIL1476S0014
		CIL1596S0006	CIL1476S0016
		CIL1598S0029	CIL1476S0021
		CIL1602S0004	CIL1477S0023
		CIL1603S0025	CIL1482S0032
		CIL1604S0030	CIL1482S0036
		CIL1607S0013	CIL1482S0041
		CIL1607S0024	CIL1482S0042
		CIL1607S0025	CIL1482S0005
		CIL1609S0005	CIL1483S0020
		CIL1611S0019	CIL1483S0022
		CIL1611S0026	CIL1486S0023
		CIL1611S0005	CIL1490S0016
		CIL1619S0002	CIL1492S0030
			CIL1492S0008
			CIL1493S0012
			CIL1493S0029
			CIL1494S0039
			CIL1494S0045
			CIL1495S0032
			CIL1497S0014
			CIL1497S0015
			CIL1497S0030
			CIL1497S0040
			CIL1497S0055
			CIL1497S0060
			CIL1497S0062
			CIL1497S0067
			CIL1497S0007
			CIL1498S0011
			CIL1498S0014
			CIL1499S0019
			CIL1499S0023
			CIL1500S0011
			CIL1500S0030
			CIL1500S0043
			CIL1500S0053
			CIL1500S0008
			CIL1502S0018
			CIL1502S0021
			CIL1502S0035
			CIL1503S0034
			CIL1505S0030
			CIL1505S0053
			CIL1506S0007
			CIL1507S0017
			CIL1508S0030
			CIL1508S0007
			CIL1512S0029
			CIL1512S0033
			CIL1512S0041
			CIL1515S0020
			CIL1518S0020
			CIL1518S0025
			CIL1524S0008
			CIL1525S0022
			CIL1525S0025
			CIL1525S0026
			CIL1525S0040
			CIL1526S0046
			CIL1531S0022
			CIL1531S0041
			CIL1533S0007
			CIL1535S0028
			CIL1543S0022
			CIL1545S0009
			CIL1546S0049
			CIL1549S0033
			CIL1549S0035
			CIL1552S0029
			CIL1553S0011
			CIL1553S0012
			CIL1553S0026
			CIL1555S0038
			CIL1562S0028
			CIL1564S0016
			CIL1564S0018
			CIL1564S0029
			CIL1564S0039
			CIL1565S0020
			CIL1567S0028
			CIL1568S0011
			CIL1569S0019
			CIL1570S0011
			CIL1575S0008
			CIL1577S0041
			CIL1578S0012
			CIL1579S0015
			CIL1579S0017
			CIL1579S0020
			CIL1587S0011
			CIL1587S0024
			CIL1587S0008
			CIL1588S0002
			CIL1595S0014
			CIL1596S0020
			CIL1596S0007
			CIL1599S0012
			CIL1600S0001
			CIL1602S0018
			CIL1602S0007
			CIL1603S0016
			CIL1607S0033
			CIL1611S0002
			CIL1611S0008
			CIL1615S0020
			CIL1619S0012
			CIL1619S0013
